# Supplementary material for: Biphenyl-2,2′,4,4′-tetra­carb­oxy­lic acid monohydrate
Source: Acta Crystallogr Sect E Struct Rep Online. 2010 Sep 25;66(Pt 10):o2626. doi: 10.1107/S1600536810037438 (PMC2983381; doi:10.1107/S1600536810037438)
Supplement: Supplementary file 1 [file e-66-o2626-sup1.cif]

##############################################################################
###                                                                        ###
###        Electronic paper (Acta Crystallographica Section E)             ###
###                                                                        ###
##############################################################################
#                                                                            #
# This CIF contains the data in a paper accepted for publication in Acta     #
# Crystallographica Section E. It conforms to the requirements of Notes      #
# for Authors for Section E, and has been peer reviewed under the auspices   #
# of the IUCr Commission on Journals.                                        #
#                                                                            #
# Full details of the Crystallographic Information File format               #
# are given in the paper "The Crystallographic Information File (CIF):       #
# a New Standard Archive File for Crystallography" by S. R. Hall, F. H.      #
# Allen and I. D. Brown [Acta Cryst. (1991), A47, 655-685].                  #
#                                                                            #
# The current version of the core CIF dictionary is obtainable from          #
# ftp://ftp.iucr.org/pub/cif_core.dic. The current version number is 2.4.    #
#                                                                            #
# Software is freely available for graphical display of the structure(s) in  #
# this CIF.  For information consult the CIF home page http://www.iucr.org/  #
# cif/home.html                                                              #
#                                                                            #
# This file may be used for bona fide research purposes within the           #
# scientific community so long as proper attribution is given to the journal # 
# article from which it was obtained.                                        #
#                                                                            #
##############################################################################
                                             
data_I
_audit_creation_method     SHELXL-97
_chemical_name_systematic
;
Biphenyl-2,2',4,4'-tetracarboxylic acid monohydrate
;
_chemical_name_common     ?
_chemical_formula_moiety     'C16 H10 O8, H2 O'
_chemical_formula_sum     'C16 H12 O9'
_chemical_formula_iupac     'C16 H10 O8, H2 O'
_chemical_formula_weight     348.26
_chemical_melting_point     ?
_symmetry_cell_setting     triclinic
_symmetry_space_group_name_H-M     'P -1   '
_symmetry_space_group_name_Hall     '-P 1'
loop_
    _symmetry_equiv_pos_as_xyz
    'x, y, z'
    '-x, -y, -z'
_cell_length_a     7.17650(10)
_cell_length_b     9.4677(2)
_cell_length_c     11.9301(2)
_cell_angle_alpha     106.0130(10)
_cell_angle_beta     100.0980(10)
_cell_angle_gamma     96.7530(10)
_cell_volume     755.18(2)
_cell_formula_units_Z     2
_cell_measurement_reflns_used     9316
_cell_measurement_theta_min     2.75
_cell_measurement_theta_max     27.5
_cell_measurement_temperature     296(2)
_exptl_crystal_description     block
_exptl_crystal_colour     yellow
_exptl_crystal_size_max     0.22
_exptl_crystal_size_mid     0.20
_exptl_crystal_size_min     0.19
_exptl_crystal_density_diffrn     1.532
_exptl_crystal_density_meas     ?
_exptl_crystal_density_method     'not measured'
_exptl_crystal_F_000     360
_exptl_absorpt_coefficient_mu     0.128
_exptl_absorpt_correction_type     multi-scan
_exptl_absorpt_process_details     '(SADABS; Bruker, 2007)'
_exptl_absorpt_correction_T_min     0.972
_exptl_absorpt_correction_T_max     0.976
_exptl_special_details
;
;
_diffrn_ambient_temperature     296(2)
_diffrn_radiation_type     MoK\a
_diffrn_radiation_wavelength     0.71073
_diffrn_radiation_source     'fine-focus sealed tube'
_diffrn_radiation_monochromator     graphite
_diffrn_measurement_device_type     'Bruker APEXII CCD area-detector'
_diffrn_measurement_method     '\f and \w scans'
_diffrn_detector_area_resol_mean     ?
_diffrn_reflns_number     13177
_diffrn_reflns_av_R_equivalents     0.0187
_diffrn_reflns_av_sigmaI/netI     0.0118
_diffrn_reflns_theta_min     1.82
_diffrn_reflns_theta_max     25.00
_diffrn_reflns_theta_full     25.00
_diffrn_measured_fraction_theta_max     1.000
_diffrn_measured_fraction_theta_full     1.000
_diffrn_reflns_limit_h_min     -8
_diffrn_reflns_limit_h_max     8
_diffrn_reflns_limit_k_min     -11
_diffrn_reflns_limit_k_max     11
_diffrn_reflns_limit_l_min     -14
_diffrn_reflns_limit_l_max     14
_diffrn_standards_number     0
_diffrn_standards_interval_count     .
_diffrn_standards_interval_time     .
_diffrn_standards_decay_%     ?
_refine_special_details
;
Refinement of <i>F</i>^2^ against ALL reflections. The weighted <i>R</i>-factor
<i>wR</i> and goodness of fit <i>S</i> are based on <i>F</i>^2^, conventional
<i>R</i>-factors <i>R</i> are based on <i>F</i>, with <i>F</i> set to zero for
negative <i>F</i>^2^. The threshold expression of <i>F</i>^2^ >
\s(<i>F</i>^2^) is used only for calculating <i>R</i>-factors(gt) <i>etc</i>.
and is not relevant to the choice of reflections for refinement.
<i>R</i>-factors based on <i>F</i>^2^ are statistically about twice as large
as those based on <i>F</i>, and <i>R</i>- factors based on ALL data will be
even larger.
;
_reflns_number_total     2663
_reflns_number_gt     2441
_reflns_threshold_expression     >2\s(I)
_refine_ls_structure_factor_coef     Fsqd
_refine_ls_matrix_type     full
_refine_ls_R_factor_all     0.0440
_refine_ls_R_factor_gt     0.0409
_refine_ls_wR_factor_gt     0.1200
_refine_ls_wR_factor_ref     0.1226
_refine_ls_goodness_of_fit_ref     1.033
_refine_ls_restrained_S_all     1.033
_refine_ls_number_reflns     2663
_refine_ls_number_parameters     236
_refine_ls_number_restraints     3
_refine_ls_hydrogen_treatment     mixed
_refine_ls_weighting_scheme     calc
_refine_ls_weighting_details
         'calc w=1/[\s^2^(Fo^2^)+(0.0701P)^2^+0.3599P] where P=(Fo^2^+2Fc^2^)/3'
_atom_sites_solution_hydrogens     geom
_atom_sites_solution_primary     direct
_atom_sites_solution_secondary     difmap
_refine_ls_shift/su_max     0.000
_refine_ls_shift/su_mean     0.000
_refine_diff_density_max     0.223
_refine_diff_density_min     -0.405
_refine_ls_extinction_method     none
_refine_ls_extinction_coef     ?
loop_
    _atom_type_symbol
    _atom_type_description
    _atom_type_scat_dispersion_real
    _atom_type_scat_dispersion_imag
    _atom_type_scat_source
    'C' 'C' 0.0033 0.0016
                         'International Tables Vol C Tables 4.2.6.8 and 6.1.1.4'
    'H' 'H' 0.0000 0.0000
                         'International Tables Vol C Tables 4.2.6.8 and 6.1.1.4'
    'O' 'O' 0.0106 0.0060
                         'International Tables Vol C Tables 4.2.6.8 and 6.1.1.4'
_computing_data_collection     'APEX2 (Bruker, 2007)'
_computing_cell_refinement     'SAINT (Bruker, 2007)'
_computing_data_reduction     'SAINT (Bruker, 2007)'
_computing_structure_solution     'SHELXS97 (Sheldrick, 2008)'
_computing_structure_refinement     'SHELXL97 (Sheldrick, 2008)'
_computing_molecular_graphics     'SHELXTL (Sheldrick, 2008)'
_computing_publication_material     'SHELXTL (Sheldrick, 2008)'
loop_
    _atom_site_type_symbol
    _atom_site_label
    _atom_site_fract_x
    _atom_site_fract_y
    _atom_site_fract_z
    _atom_site_U_iso_or_equiv
    _atom_site_adp_type
    _atom_site_calc_flag
    _atom_site_refinement_flags
    _atom_site_occupancy
    _atom_site_disorder_assembly
    _atom_site_disorder_group
    O O1 0.7651(3) 1.4462(2) 0.51405(19) 0.0815(6) Uani d . 1 . .
    H H1A 0.8362 1.4851 0.4799 0.122 Uiso calc R 1 . .
    O O2 1.0447(2) 1.4309(2) 0.61981(17) 0.0734(5) Uani d . 1 . .
    O O3 0.19262(18) 1.12724(18) 0.49778(13) 0.0522(4) Uani d . 1 . .
    H H3A 0.0770 1.0941 0.4759 0.078 Uiso calc R 1 . .
    O O4 0.17196(18) 0.97698(17) 0.60878(13) 0.0518(4) Uani d . 1 . .
    O O5 0.3535(2) 1.20930(14) 0.88045(14) 0.0531(4) Uani d . 1 . .
    O O6 0.1817(2) 1.07466(14) 0.96298(13) 0.0448(3) Uani d . 1 . .
    H H6A 0.1502 1.1551 0.9916 0.067 Uiso calc R 1 . .
    O O7 0.4508(2) 0.46084(14) 0.83504(15) 0.0531(4) Uani d . 1 . .
    H H7A 0.4132 0.3873 0.8539 0.080 Uiso calc R 1 . .
    O O8 0.2313(2) 0.55361(14) 0.92899(13) 0.0474(4) Uani d . 1 . .
    O O9 0.1086(2) 1.34013(16) 1.05603(16) 0.0556(4) Uani d D 1 . .
    C C1 0.7674(2) 1.1428(2) 0.77090(16) 0.0376(4) Uani d . 1 . .
    H H1 0.8355 1.1113 0.8306 0.045 Uiso calc R 1 . .
    C C2 0.8611(3) 1.2492(2) 0.73154(17) 0.0398(4) Uani d . 1 . .
    H H2 0.9908 1.2877 0.7640 0.048 Uiso calc R 1 . .
    C C3 0.7614(2) 1.29848(19) 0.64325(15) 0.0341(4) Uani d . 1 . .
    C C4 0.5674(2) 1.24238(18) 0.59864(14) 0.0308(4) Uani d . 1 . .
    H H4 0.4990 1.2783 0.5419 0.037 Uiso calc R 1 . .
    C C5 0.4723(2) 1.13359(17) 0.63672(13) 0.0273(3) Uani d . 1 . .
    C C6 0.5744(2) 1.08125(17) 0.72423(14) 0.0283(4) Uani d . 1 . .
    C C7 0.4997(2) 0.95149(17) 0.76245(14) 0.0278(3) Uani d . 1 . .
    C C8 0.3751(2) 0.95295(17) 0.84121(14) 0.0275(3) Uani d . 1 . .
    C C9 0.3250(2) 0.82523(17) 0.87296(14) 0.0288(4) Uani d . 1 . .
    H H9 0.2409 0.8259 0.9241 0.035 Uiso calc R 1 . .
    C C10 0.3984(2) 0.69691(17) 0.82967(14) 0.0298(4) Uani d . 1 . .
    C C11 0.5231(3) 0.69593(18) 0.75326(15) 0.0346(4) Uani d . 1 . .
    H H11 0.5729 0.6103 0.7236 0.041 Uiso calc R 1 . .
    C C12 0.5734(2) 0.82211(19) 0.72119(15) 0.0337(4) Uani d . 1 . .
    H H12 0.6588 0.8206 0.6707 0.040 Uiso calc R 1 . .
    C C13 0.8643(3) 1.4007(2) 0.59059(18) 0.0441(5) Uani d . 1 . .
    C C14 0.2659(2) 1.07440(18) 0.57925(14) 0.0289(4) Uani d . 1 . .
    C C15 0.3025(2) 1.09080(18) 0.89507(15) 0.0305(4) Uani d . 1 . .
    C C16 0.3493(2) 0.56452(18) 0.86928(15) 0.0326(4) Uani d . 1 . .
    H H9B 0.0046(19) 1.370(2) 1.0685(19) 0.049 Uiso d D 1 . .
    H H9A 0.177(2) 1.4042(19) 1.037(2) 0.049 Uiso d D 1 . .
loop_
    _atom_site_aniso_label
    _atom_site_aniso_U_11
    _atom_site_aniso_U_22
    _atom_site_aniso_U_33
    _atom_site_aniso_U_12
    _atom_site_aniso_U_13
    _atom_site_aniso_U_23
    O1 0.0562(10) 0.1074(15) 0.0975(14) -0.0142(10) 0.0034(9) 0.0776(12)
    O2 0.0451(9) 0.0946(13) 0.0903(13) -0.0128(8) 0.0080(8) 0.0581(11)
    O3 0.0305(7) 0.0725(10) 0.0609(9) -0.0063(6) -0.0048(6) 0.0472(8)
    O4 0.0309(7) 0.0645(9) 0.0665(9) -0.0116(6) -0.0020(6) 0.0463(8)
    O5 0.0791(10) 0.0269(7) 0.0717(10) 0.0150(6) 0.0410(8) 0.0268(6)
    O6 0.0483(8) 0.0325(7) 0.0667(9) 0.0130(6) 0.0330(7) 0.0210(6)
    O7 0.0648(9) 0.0334(7) 0.0836(10) 0.0199(7) 0.0408(8) 0.0341(7)
    O8 0.0514(8) 0.0381(7) 0.0709(9) 0.0136(6) 0.0310(7) 0.0326(7)
    O9 0.0501(9) 0.0410(8) 0.0905(11) 0.0181(6) 0.0342(8) 0.0280(8)
    C1 0.0303(9) 0.0426(10) 0.0421(9) -0.0012(7) 0.0001(7) 0.0243(8)
    C2 0.0291(9) 0.0432(10) 0.0462(10) -0.0070(7) 0.0026(7) 0.0210(8)
    C3 0.0327(9) 0.0336(9) 0.0372(9) -0.0034(7) 0.0087(7) 0.0158(7)
    C4 0.0323(9) 0.0319(8) 0.0319(8) 0.0013(7) 0.0071(7) 0.0172(7)
    C5 0.0268(8) 0.0283(8) 0.0293(8) 0.0022(6) 0.0083(6) 0.0125(6)
    C6 0.0290(8) 0.0278(8) 0.0306(8) 0.0020(6) 0.0081(6) 0.0130(6)
    C7 0.0270(8) 0.0286(8) 0.0292(8) 0.0011(6) 0.0027(6) 0.0147(6)
    C8 0.0264(8) 0.0256(8) 0.0328(8) 0.0024(6) 0.0051(6) 0.0144(6)
    C9 0.0288(8) 0.0274(8) 0.0350(8) 0.0029(6) 0.0103(6) 0.0156(6)
    C10 0.0315(8) 0.0252(8) 0.0349(8) 0.0028(6) 0.0063(7) 0.0142(6)
    C11 0.0409(9) 0.0277(8) 0.0401(9) 0.0095(7) 0.0136(7) 0.0138(7)
    C12 0.0378(9) 0.0340(9) 0.0356(9) 0.0068(7) 0.0148(7) 0.0164(7)
    C13 0.0344(10) 0.0508(11) 0.0503(11) -0.0077(8) 0.0054(8) 0.0289(9)
    C14 0.0274(8) 0.0321(8) 0.0310(8) 0.0028(6) 0.0075(6) 0.0159(6)
    C15 0.0309(8) 0.0277(8) 0.0371(8) 0.0049(6) 0.0078(7) 0.0165(7)
    C16 0.0337(9) 0.0264(8) 0.0422(9) 0.0048(6) 0.0097(7) 0.0170(7)
_geom_special_details
;
All e.s.d.'s (except the e.s.d. in the dihedral angle between two l.s. planes)
are estimated using the full covariance matrix. The cell e.s.d.'s are taken
into account individually in the estimation of e.s.d.'s in distances, angles
and torsion angles; correlations between e.s.d.'s in cell parameters are only
used when they are defined by crystal symmetry. An approximate (isotropic)
treatment of cell e.s.d.'s is used for estimating e.s.d.'s involving l.s.
planes.
;
loop_
    _geom_bond_atom_site_label_1
    _geom_bond_atom_site_label_2
    _geom_bond_site_symmetry_2
    _geom_bond_distance
    _geom_bond_publ_flag
    O1 C13 . 1.260(2) ?
    O1 H1A . 0.8200 ?
    O2 C13 . 1.256(2) ?
    O3 C14 . 1.274(2) ?
    O3 H3A . 0.8200 ?
    O4 C14 . 1.243(2) ?
    O5 C15 . 1.207(2) ?
    O6 C15 . 1.309(2) ?
    O6 H6A . 0.8200 ?
    O7 C16 . 1.309(2) ?
    O7 H7A . 0.8200 ?
    O8 C16 . 1.211(2) ?
    O9 H9B . 0.852(9) ?
    O9 H9A . 0.843(9) ?
    C1 C2 . 1.378(2) ?
    C1 C6 . 1.389(2) ?
    C1 H1 . 0.9300 ?
    C2 C3 . 1.387(3) ?
    C2 H2 . 0.9300 ?
    C3 C4 . 1.384(2) ?
    C3 C13 . 1.486(2) ?
    C4 C5 . 1.391(2) ?
    C4 H4 . 0.9300 ?
    C5 C6 . 1.405(2) ?
    C5 C14 . 1.489(2) ?
    C6 C7 . 1.498(2) ?
    C7 C12 . 1.391(2) ?
    C7 C8 . 1.405(2) ?
    C8 C9 . 1.390(2) ?
    C8 C15 . 1.484(2) ?
    C9 C10 . 1.385(2) ?
    C9 H9 . 0.9300 ?
    C10 C11 . 1.384(2) ?
    C10 C16 . 1.483(2) ?
    C11 C12 . 1.380(2) ?
    C11 H11 . 0.9300 ?
    C12 H12 . 0.9300 ?
loop_
    _geom_angle_atom_site_label_1
    _geom_angle_atom_site_label_2
    _geom_angle_atom_site_label_3
    _geom_angle_site_symmetry_1
    _geom_angle_site_symmetry_3
    _geom_angle
    _geom_angle_publ_flag
    C13 O1 H1A . . 109.5 ?
    C14 O3 H3A . . 109.5 ?
    C15 O6 H6A . . 109.5 ?
    C16 O7 H7A . . 109.5 ?
    H9B O9 H9A . . 109.6(14) ?
    C2 C1 C6 . . 122.08(16) ?
    C2 C1 H1 . . 119.0 ?
    C6 C1 H1 . . 119.0 ?
    C1 C2 C3 . . 119.76(16) ?
    C1 C2 H2 . . 120.1 ?
    C3 C2 H2 . . 120.1 ?
    C4 C3 C2 . . 119.01(15) ?
    C4 C3 C13 . . 120.32(16) ?
    C2 C3 C13 . . 120.49(16) ?
    C3 C4 C5 . . 121.54(15) ?
    C3 C4 H4 . . 119.2 ?
    C5 C4 H4 . . 119.2 ?
    C4 C5 C6 . . 119.40(14) ?
    C4 C5 C14 . . 117.74(14) ?
    C6 C5 C14 . . 122.84(14) ?
    C1 C6 C5 . . 118.14(14) ?
    C1 C6 C7 . . 115.96(14) ?
    C5 C6 C7 . . 125.51(14) ?
    C12 C7 C8 . . 118.34(14) ?
    C12 C7 C6 . . 115.43(14) ?
    C8 C7 C6 . . 126.07(14) ?
    C9 C8 C7 . . 119.59(15) ?
    C9 C8 C15 . . 119.43(14) ?
    C7 C8 C15 . . 120.93(14) ?
    C10 C9 C8 . . 121.11(15) ?
    C10 C9 H9 . . 119.4 ?
    C8 C9 H9 . . 119.4 ?
    C11 C10 C9 . . 119.36(14) ?
    C11 C10 C16 . . 120.69(15) ?
    C9 C10 C16 . . 119.91(15) ?
    C12 C11 C10 . . 119.95(15) ?
    C12 C11 H11 . . 120.0 ?
    C10 C11 H11 . . 120.0 ?
    C11 C12 C7 . . 121.64(15) ?
    C11 C12 H12 . . 119.2 ?
    C7 C12 H12 . . 119.2 ?
    O2 C13 O1 . . 123.66(18) ?
    O2 C13 C3 . . 118.64(17) ?
    O1 C13 C3 . . 117.59(16) ?
    O4 C14 O3 . . 122.26(15) ?
    O4 C14 C5 . . 121.23(14) ?
    O3 C14 C5 . . 116.51(14) ?
    O5 C15 O6 . . 122.33(16) ?
    O5 C15 C8 . . 123.22(15) ?
    O6 C15 C8 . . 114.42(14) ?
    O8 C16 O7 . . 123.12(15) ?
    O8 C16 C10 . . 124.19(15) ?
    O7 C16 C10 . . 112.68(14) ?
loop_
    _geom_torsion_atom_site_label_1
    _geom_torsion_atom_site_label_2
    _geom_torsion_atom_site_label_3
    _geom_torsion_atom_site_label_4
    _geom_torsion_site_symmetry_1
    _geom_torsion_site_symmetry_2
    _geom_torsion_site_symmetry_3
    _geom_torsion_site_symmetry_4
    _geom_torsion
    _geom_torsion_publ_flag
    C6 C1 C2 C3 . . . . 0.5(3) ?
    C1 C2 C3 C4 . . . . 1.7(3) ?
    C1 C2 C3 C13 . . . . -173.46(18) ?
    C2 C3 C4 C5 . . . . -2.7(3) ?
    C13 C3 C4 C5 . . . . 172.56(16) ?
    C3 C4 C5 C6 . . . . 1.3(2) ?
    C3 C4 C5 C14 . . . . -176.96(15) ?
    C2 C1 C6 C5 . . . . -1.9(3) ?
    C2 C1 C6 C7 . . . . 171.29(17) ?
    C4 C5 C6 C1 . . . . 1.0(2) ?
    C14 C5 C6 C1 . . . . 179.14(15) ?
    C4 C5 C6 C7 . . . . -171.49(15) ?
    C14 C5 C6 C7 . . . . 6.6(2) ?
    C1 C6 C7 C12 . . . . -67.3(2) ?
    C5 C6 C7 C12 . . . . 105.40(19) ?
    C1 C6 C7 C8 . . . . 108.06(19) ?
    C5 C6 C7 C8 . . . . -79.3(2) ?
    C12 C7 C8 C9 . . . . -1.7(2) ?
    C6 C7 C8 C9 . . . . -176.93(15) ?
    C12 C7 C8 C15 . . . . 175.65(15) ?
    C6 C7 C8 C15 . . . . 0.5(2) ?
    C7 C8 C9 C10 . . . . 1.0(2) ?
    C15 C8 C9 C10 . . . . -176.42(14) ?
    C8 C9 C10 C11 . . . . -0.2(2) ?
    C8 C9 C10 C16 . . . . 177.30(15) ?
    C9 C10 C11 C12 . . . . 0.2(3) ?
    C16 C10 C11 C12 . . . . -177.33(16) ?
    C10 C11 C12 C7 . . . . -0.9(3) ?
    C8 C7 C12 C11 . . . . 1.7(2) ?
    C6 C7 C12 C11 . . . . 177.43(15) ?
    C4 C3 C13 O2 . . . . -168.9(2) ?
    C2 C3 C13 O2 . . . . 6.2(3) ?
    C4 C3 C13 O1 . . . . 7.5(3) ?
    C2 C3 C13 O1 . . . . -177.4(2) ?
    C4 C5 C14 O4 . . . . 179.96(16) ?
    C6 C5 C14 O4 . . . . 1.8(3) ?
    C4 C5 C14 O3 . . . . 0.9(2) ?
    C6 C5 C14 O3 . . . . -177.24(16) ?
    C9 C8 C15 O5 . . . . 173.05(17) ?
    C7 C8 C15 O5 . . . . -4.3(3) ?
    C9 C8 C15 O6 . . . . -5.2(2) ?
    C7 C8 C15 O6 . . . . 177.43(15) ?
    C11 C10 C16 O8 . . . . -174.54(17) ?
    C9 C10 C16 O8 . . . . 8.0(3) ?
    C11 C10 C16 O7 . . . . 6.9(2) ?
    C9 C10 C16 O7 . . . . -170.53(16) ?
loop_
    _geom_hbond_atom_site_label_D
    _geom_hbond_atom_site_label_H
    _geom_hbond_atom_site_label_A
    _geom_hbond_site_symmetry_A
    _geom_hbond_distance_DH
    _geom_hbond_distance_HA
    _geom_hbond_distance_DA
    _geom_hbond_angle_DHA
    O6 H6A O9 . 0.82 1.79 2.6076(18) 173.6
    C4 H4 O3 . 0.93 2.37 2.706(2) 101.3
    C9 H9 O6 . 0.93 2.38 2.711(2) 101.0
    O1 H1A O2 2_786 0.82 1.87 2.680(2) 169.1
    O3 H3A O4 2_576 0.82 1.84 2.6400(17) 165.8
    O7 H7A O5 1_545 0.82 1.82 2.6280(17) 170.8
    O9 H9B O8 2_577 0.852(9) 1.918(11) 2.7616(19) 170(2)
    O9 H9A O8 1_565 0.843(9) 2.202(13) 2.983(2) 154(2)
    C12 H12 O3 2_676 0.93 2.57 3.451(2) 158.7
data_global
_journal_date_recd_electronic     2010-08-11
_journal_date_accepted     2010-09-18
_journal_name_full     'Acta Crystallographica, Section E'
_journal_year     2010
_journal_volume     66
_journal_issue     10
_journal_page_first     o2626
_journal_page_last     o2626
_journal_paper_category     QO
_journal_coeditor_code     PK2260
_publ_contact_author_name     'Ai-Yun Zhang'
_publ_contact_author_address
;
Department of Physics and Chemistry
Henan Polytechnic University
Jiaozuo 454000
P.R.China
;
_publ_contact_author_email     'zay@hpu.edu.cn'
_publ_contact_author_fax     ?
_publ_contact_author_phone     '86-391-3987818'
_publ_section_title
;
Biphenyl-2,2',4,4'-tetracarboxylic acid monohydrate
;
_publ_section_title_footnote     .
loop_
    _publ_author_name
    _publ_author_footnote
    _publ_author_address
    'Bu, Dong' .
;
Department of Physics and Chemistry
Henan Polytechnic University
Jiaozuo 454000
People's Republic of China
;
    'Zhang, Ai-yun' .
;
Department of Physics and Chemistry
Henan Polytechnic University
Jiaozuo 454000
People's Republic of China
;
    'Zhao, Dan' .
;
Department of Physics and Chemistry
Henan Polytechnic University
Jiaozuo 454000
People's Republic of China
;
