# Supplementary material for: Biphenyl-2,2′,4,4′-tetra­carb­oxy­lic acid monohydrate
Source: Acta Crystallogr Sect E Struct Rep Online. 2010 Sep 25;66(Pt 10):o2626. doi: 10.1107/S1600536810037438 (PMC2983381; doi:10.1107/S1600536810037438)
Supplement: Supplementary file 2 [file e-66-o2626-Isup2.hkl]

# 
# h,k,l, Fc-squared, Fo-squared, sigma(Fo-squared) and status flag 
# 
data_I
_shelx_title ' m in P-1' 
_shelx_refln_list_code          4 
_shelx_F_calc_maximum      118.86 
_exptl_crystal_F_000       360.00 
_reflns_d_resolution_high  0.8410 
 
loop_ 
 _symmetry_equiv_pos_as_xyz 
 'x, y, z' 
 '-x, -y, -z' 
 
_cell_length_a     7.1765 
_cell_length_b     9.4677 
_cell_length_c    11.9301 
_cell_angle_alpha 106.013 
_cell_angle_beta  100.098 
_cell_angle_gamma  96.753 
 
_shelx_F_squared_multiplier     1.000 
 
loop_ 
 _refln_index_h 
 _refln_index_k 
 _refln_index_l 
 _refln_F_squared_calc 
 _refln_F_squared_meas 
 _refln_F_squared_sigma 
 _refln_observed_status 
   1   0   0     2527.91     2518.65     26.68 o 
   2   0   0      672.73      660.27      7.24 o 
   3   0   0     1487.82     1614.75     16.00 o 
   4   0   0       13.17       13.32      0.25 o 
   5   0   0      108.99      113.11      1.11 o 
   6   0   0        1.75        4.51      0.41 o 
   7   0   0        1.10        1.85      0.41 o 
   8   0   0        0.87        0.86      0.41 o 
  -8   1   0       35.52       31.45      0.99 o 
  -7   1   0       90.97       82.50      1.82 o 
  -6   1   0       44.94       38.21      0.93 o 
  -5   1   0       26.03       24.41      0.51 o 
  -4   1   0        0.09        3.23      0.12 o 
  -3   1   0        0.77        0.51      0.18 o 
  -2   1   0      199.09      193.99      1.71 o 
  -1   1   0     1632.77     1540.27     18.88 o 
   0   1   0      443.03      613.02      7.37 o 
   1   1   0      266.96      261.01      2.82 o 
   2   1   0      514.27      516.68      4.47 o 
   3   1   0      617.58      632.97      5.63 o 
   4   1   0       60.09       52.44      0.58 o 
   5   1   0        3.64        2.28      0.20 o 
   6   1   0      147.36      150.51      1.64 o 
   7   1   0       39.99       32.98      0.90 o 
   8   1   0        5.24        6.56      1.00 o 
  -8   2   0        0.64        0.81      0.55 o 
  -7   2   0        7.45       10.13      0.58 o 
  -6   2   0       39.95       43.79      0.74 o 
  -5   2   0        4.33        4.09      0.24 o 
  -4   2   0        7.75        4.77      0.20 o 
  -3   2   0     1590.91     1596.42     13.50 o 
  -2   2   0      338.49      316.77      2.71 o 
  -1   2   0     3034.80     2906.88     25.54 o 
   0   2   0      641.87      516.08      4.72 o 
   1   2   0      669.38      611.95      4.50 o 
   2   2   0      214.17      174.17      1.77 o 
   3   2   0      184.78      187.61      2.46 o 
   4   2   0      468.03      453.46      4.20 o 
   5   2   0       52.82       52.05      0.71 o 
   6   2   0       16.59       13.21      0.39 o 
   7   2   0       18.72       17.19      0.54 o 
  -8   3   0      108.84      115.48      2.57 o 
  -7   3   0       48.24       49.08      1.15 o 
  -6   3   0       39.85       43.63      0.80 o 
  -5   3   0       13.67       13.22      0.39 o 
  -4   3   0      182.07      192.77      1.82 o 
  -3   3   0       46.50       63.57      0.68 o 
  -2   3   0      984.14      967.54      7.04 o 
  -1   3   0      615.71      604.63      4.31 o 
   0   3   0      305.53      263.17      2.14 o 
   1   3   0      166.01      189.29      1.44 o 
   2   3   0        1.74        2.17      0.08 o 
   3   3   0      199.27      173.09      1.72 o 
   4   3   0       74.33       69.91      0.85 o 
   5   3   0      101.81       92.91      1.24 o 
   6   3   0       35.41       36.96      0.98 o 
   7   3   0       13.40       12.96      0.56 o 
  -8   4   0        9.97       11.15      0.91 o 
  -7   4   0        5.41        3.84      0.39 o 
  -6   4   0       29.42       29.49      0.71 o 
  -5   4   0        0.03        0.00      0.17 o 
  -4   4   0       43.71       52.87      0.71 o 
  -3   4   0      908.20      961.88      7.61 o 
  -2   4   0     1234.66     1330.49      9.70 o 
  -1   4   0       34.89       26.15      0.24 o 
   0   4   0       55.41       47.92      0.39 o 
   1   4   0      862.47      750.17      4.81 o 
   2   4   0      154.37      145.57      1.37 o 
   3   4   0      697.45      708.09      6.42 o 
   4   4   0      136.03      137.01      1.65 o 
   5   4   0       33.78       36.72      0.73 o 
   6   4   0       43.63       43.22      0.87 o 
   7   4   0        0.31        1.69      0.35 o 
  -8   5   0        3.23        3.12      0.81 o 
  -7   5   0        7.26        8.95      0.44 o 
  -6   5   0       23.99       23.57      0.57 o 
  -5   5   0       10.70        8.63      0.39 o 
  -4   5   0        9.50        9.90      0.34 o 
  -3   5   0       14.34       10.96      0.30 o 
  -2   5   0       15.56       15.21      0.22 o 
  -1   5   0      100.22       95.93      0.66 o 
   0   5   0      108.33      122.52      0.90 o 
   1   5   0      516.93      533.74      3.47 o 
   2   5   0       21.02       18.51      0.30 o 
   3   5   0      280.36      286.71      3.10 o 
   4   5   0      522.11      519.41      5.75 o 
   5   5   0       17.04       16.06      0.51 o 
   6   5   0       21.86       17.26      0.59 o 
  -7   6   0      150.18      152.69      2.51 o 
  -6   6   0       47.90       49.40      1.12 o 
  -5   6   0       17.22       13.49      0.43 o 
  -4   6   0       16.99       21.49      0.47 o 
  -3   6   0      168.04      179.24      1.73 o 
  -2   6   0       13.82       10.12      0.23 o 
  -1   6   0      100.84      103.27      0.72 o 
   0   6   0      170.92      173.21      1.26 o 
   1   6   0      104.34       96.41      1.04 o 
   2   6   0       54.43       58.49      0.69 o 
   3   6   0       95.64       96.93      1.35 o 
   4   6   0       13.83       13.71      0.48 o 
   5   6   0        9.33        9.02      0.44 o 
   6   6   0       12.58       13.30      0.63 o 
  -7   7   0       22.79       25.05      0.94 o 
  -6   7   0       85.91       90.90      1.40 o 
  -5   7   0       60.67       47.98      0.80 o 
  -4   7   0        4.28        6.41      0.33 o 
  -3   7   0      145.38      148.84      1.51 o 
  -2   7   0        5.37        6.29      0.23 o 
  -1   7   0       60.50       68.45      0.56 o 
   0   7   0       12.50       12.69      0.23 o 
   1   7   0       90.87       94.00      1.00 o 
   2   7   0       20.29       20.46      0.46 o 
   3   7   0      276.27      278.59      3.31 o 
   4   7   0       92.28       92.20      1.39 o 
   5   7   0        0.74        0.31      0.24 o 
  -6   8   0        1.26        3.09      0.45 o 
  -5   8   0       15.87       16.21      0.84 o 
  -4   8   0       21.70       21.49      0.53 o 
  -3   8   0       33.59       34.65      0.57 o 
  -2   8   0       13.48       14.75      0.40 o 
  -1   8   0       24.16       24.12      0.38 o 
   0   8   0      378.06      406.75      3.40 o 
   1   8   0      532.37      544.31      4.91 o 
   2   8   0        6.90        7.50      0.33 o 
   3   8   0       73.05       69.78      1.17 o 
   4   8   0        1.58        0.78      0.29 o 
  -5   9   0        0.60        0.00      0.33 o 
  -4   9   0        4.94        2.95      0.37 o 
  -3   9   0       32.35       38.01      0.63 o 
  -2   9   0       13.69       14.84      0.42 o 
  -1   9   0        7.32       10.32      0.46 o 
   0   9   0        3.06        2.95      0.39 o 
   1   9   0       45.29       50.62      1.12 o 
   2   9   0        1.77        2.44      0.30 o 
   3   9   0        4.64        4.41      0.37 o 
  -4  10   0        5.17        6.28      0.43 o 
  -3  10   0       46.42       50.79      0.85 o 
  -2  10   0        2.93        1.75      0.33 o 
  -1  10   0       14.64       15.42      0.85 o 
   0  10   0       12.62       17.68      0.91 o 
   1  10   0       13.46       12.70      0.60 o 
   1 -11   1       15.01       19.41      1.21 o 
  -2 -10   1        0.00        0.00      0.29 o 
  -1 -10   1        7.99        6.90      0.48 o 
   0 -10   1        0.00        0.00      0.35 o 
   1 -10   1       12.47       15.03      1.35 o 
   2 -10   1        2.93        1.43      0.40 o 
   3 -10   1        0.84        0.00      0.29 o 
   4 -10   1       40.51       48.67      0.96 o 
  -3  -9   1        0.05        0.00      0.21 o 
  -2  -9   1       15.13       15.70      0.60 o 
  -1  -9   1       23.19       25.43      0.70 o 
   0  -9   1        1.00        1.39      0.24 o 
   1  -9   1       43.41       49.96      1.05 o 
   2  -9   1      154.86      149.73      1.98 o 
   3  -9   1       96.58       93.58      1.35 o 
   4  -9   1       10.00        8.85      0.44 o 
   5  -9   1        4.79        5.29      0.39 o 
  -4  -8   1       51.69       55.52      1.03 o 
  -3  -8   1       98.90       96.47      1.44 o 
  -2  -8   1        7.43        7.80      0.37 o 
  -1  -8   1       35.73       42.81      0.78 o 
   0  -8   1        2.85        2.43      0.20 o 
   1  -8   1      566.29      587.54      4.80 o 
   2  -8   1      252.35      233.24      2.06 o 
   3  -8   1        2.31        1.45      0.24 o 
   4  -8   1       10.49        9.04      0.41 o 
   5  -8   1       20.87       16.93      0.60 o 
   6  -8   1       16.58       16.19      0.60 o 
  -5  -7   1       11.07       12.46      0.53 o 
  -4  -7   1        0.69        0.07      0.21 o 
  -3  -7   1       22.92       23.41      0.59 o 
  -2  -7   1       10.48        8.63      0.44 o 
  -1  -7   1       51.79       53.68      0.65 o 
   0  -7   1       71.76       79.36      0.68 o 
   1  -7   1      385.22      387.30      2.74 o 
   2  -7   1       95.64       92.81      1.01 o 
   3  -7   1      164.11      157.55      1.71 o 
   4  -7   1       40.41       38.12      0.76 o 
   5  -7   1        0.84        1.91      0.30 o 
   6  -7   1       18.30       17.06      0.60 o 
   7  -7   1       10.69       10.84      0.56 o 
  -6  -6   1        5.05        4.74      0.53 o 
  -5  -6   1       22.43       22.86      0.66 o 
  -4  -6   1      269.32      267.65      3.17 o 
  -3  -6   1      181.72      190.95      2.33 o 
  -2  -6   1       10.42        9.60      0.30 o 
  -1  -6   1       70.86       81.08      0.72 o 
   0  -6   1      222.86      243.74      1.58 o 
   1  -6   1       82.82       77.33      0.58 o 
   2  -6   1      438.01      434.22      3.31 o 
   3  -6   1       13.48       20.32      0.43 o 
   4  -6   1       26.29       28.47      0.60 o 
   5  -6   1      212.94      216.02      2.87 o 
   6  -6   1       29.10       31.98      0.75 o 
   7  -6   1       27.54       26.87      0.82 o 
  -6  -5   1        1.50        1.32      0.30 o 
  -5  -5   1        0.00        0.00      0.21 o 
  -4  -5   1      520.75      503.44      5.55 o 
  -3  -5   1      100.63      103.47      1.22 o 
  -2  -5   1      139.56      127.92      1.21 o 
  -1  -5   1      670.70      733.06      5.22 o 
   0  -5   1      129.19      120.80      0.83 o 
   1  -5   1        7.48        9.43      0.17 o 
   2  -5   1      295.80      282.74      2.05 o 
   3  -5   1        8.06        6.63      0.21 o 
   4  -5   1        0.40        0.99      0.60 o 
   5  -5   1        0.47        0.67      0.93 o 
   6  -5   1       26.68       27.53      1.15 o 
   7  -5   1       17.52       17.05      0.65 o 
  -7  -4   1      110.06      123.36      1.81 o 
  -6  -4   1        1.36        1.56      0.39 o 
  -5  -4   1        5.37        4.30      0.33 o 
  -4  -4   1       10.95        9.63      0.34 o 
  -3  -4   1       74.24       73.55      0.86 o 
  -2  -4   1      133.91      130.59      1.22 o 
  -1  -4   1     1218.56     1395.02      9.68 o 
   0  -4   1      153.47      173.81      1.24 o 
   1  -4   1       85.20       87.79      0.56 o 
   2  -4   1     2160.95     2234.64     17.36 o 
   3  -4   1      172.75      194.04      2.35 o 
   4  -4   1        4.72        4.17      0.29 o 
   5  -4   1        6.04        4.82      0.35 o 
   6  -4   1      137.74      142.69      1.93 o 
   7  -4   1       31.41       31.29      0.90 o 
   8  -4   1       16.59       15.50      0.95 o 
  -7  -3   1        4.07        4.32      0.36 o 
  -6  -3   1        3.23        3.00      0.30 o 
  -5  -3   1      137.82      125.99      1.56 o 
  -4  -3   1       19.32       16.11      0.31 o 
  -3  -3   1        5.47       10.17      0.28 o 
  -2  -3   1      220.38      200.83      2.03 o 
  -1  -3   1      370.32      391.52      3.40 o 
   0  -3   1       34.80       28.43      0.26 o 
   1  -3   1       51.64       42.32      0.59 o 
   2  -3   1      455.54      498.50      4.29 o 
   3  -3   1       76.66       59.68      0.73 o 
   4  -3   1      616.78      622.85      6.02 o 
   5  -3   1       75.20       68.87      0.94 o 
   6  -3   1       10.57       12.46      0.44 o 
   7  -3   1       75.71       73.11      1.81 o 
   8  -3   1      157.90      171.69      4.71 o 
  -8  -2   1       12.96       14.55      1.28 o 
  -7  -2   1       30.24       30.69      0.72 o 
  -6  -2   1        2.17        2.55      0.24 o 
  -5  -2   1        0.01        0.13      0.14 o 
  -4  -2   1       34.40       41.58      0.57 o 
  -3  -2   1       97.04       82.61      0.89 o 
  -2  -2   1      382.19      315.78      3.09 o 
  -1  -2   1      702.14      711.20      6.74 o 
   0  -2   1      575.29      567.87      5.10 o 
   1  -2   1       25.33       34.09      1.09 o 
   2  -2   1      188.65      171.91      1.89 o 
   3  -2   1        1.25        1.17      0.20 o 
   4  -2   1        7.49        7.66      0.22 o 
   5  -2   1       35.33       36.36      1.27 o 
   6  -2   1       20.62       21.56      0.61 o 
   7  -2   1       14.77       17.11      0.68 o 
   8  -2   1        1.66        1.70      0.55 o 
  -8  -1   1        2.26        2.98      0.55 o 
  -7  -1   1        1.93        1.33      0.45 o 
  -6  -1   1      161.95      154.18      1.74 o 
  -5  -1   1      161.34      154.75      1.61 o 
  -4  -1   1       61.46       86.66      0.98 o 
  -3  -1   1      516.94      530.55      4.94 o 
  -2  -1   1      140.61      120.86      1.02 o 
  -1  -1   1      772.70      848.12      9.09 o 
   0  -1   1      854.08      966.78     11.95 o 
   1  -1   1      140.21      130.88      1.62 o 
   2  -1   1     1201.77     1332.76     13.65 o 
   3  -1   1      281.51      341.84      3.00 o 
   4  -1   1       13.21       14.51      0.25 o 
   5  -1   1      290.07      290.13      2.53 o 
   6  -1   1       26.89       23.20      0.74 o 
   7  -1   1       18.29       17.14      0.85 o 
   8  -1   1        0.56        0.33      0.38 o 
  -8   0   1        1.86        0.86      0.41 o 
  -7   0   1      121.75      105.29      1.81 o 
  -6   0   1       19.67       23.06      0.71 o 
  -5   0   1        3.19        3.79      0.19 o 
  -4   0   1     1214.47     1335.91     13.55 o 
  -3   0   1      654.13      718.33      5.36 o 
  -2   0   1      713.28      675.65      6.31 o 
  -1   0   1     1638.03     1498.86     18.02 o 
   0   0   1        2.18       12.07      0.69 o 
   1   0   1       15.27       16.23      0.21 o 
   2   0   1     1008.64     1078.13      9.95 o 
   3   0   1      566.87      633.64      5.47 o 
   4   0   1        7.90        6.73      0.19 o 
   5   0   1      208.31      228.17      2.06 o 
   6   0   1      121.04      119.43      1.61 o 
   7   0   1        7.76        9.89      0.58 o 
   8   0   1        1.30        1.64      0.50 o 
  -8   1   1        1.08        0.08      0.38 o 
  -7   1   1        1.30        0.87      0.38 o 
  -6   1   1        5.39        5.02      0.41 o 
  -5   1   1       90.99      100.60      1.18 o 
  -4   1   1       16.33       17.37      0.34 o 
  -3   1   1      970.68      976.33      8.26 o 
  -2   1   1      460.11      438.61      3.47 o 
  -1   1   1     1437.37     1202.87     13.03 o 
   0   1   1      145.09       99.67      1.18 o 
   1   1   1      760.33      723.67      6.15 o 
   2   1   1      166.48      164.82      1.37 o 
   3   1   1       87.08       90.53      0.84 o 
   4   1   1       70.49       76.00      0.79 o 
   5   1   1      100.37       89.26      1.14 o 
   6   1   1        0.41        0.23      0.17 o 
   7   1   1       48.50       41.34      1.21 o 
  -8   2   1       10.70       13.10      0.71 o 
  -7   2   1        0.23        0.75      0.38 o 
  -6   2   1       23.16       24.49      0.72 o 
  -5   2   1       37.84       38.55      0.55 o 
  -4   2   1      672.73      685.79      5.92 o 
  -3   2   1      279.46      278.80      2.45 o 
  -2   2   1      933.88      924.31      6.93 o 
  -1   2   1     6870.40     6534.00     54.83 o 
   0   2   1      157.56      190.45      1.82 o 
   1   2   1      154.40      148.70      1.24 o 
   2   2   1      285.08      305.81      2.47 o 
   3   2   1       17.56       24.81      0.33 o 
   4   2   1       70.65       76.47      0.89 o 
   5   2   1       61.69       49.99      0.78 o 
   6   2   1       90.13       78.88      1.06 o 
   7   2   1        2.04        2.07      0.39 o 
  -8   3   1       47.97       48.06      1.51 o 
  -7   3   1      179.58      177.82      2.81 o 
  -6   3   1      435.45      446.78      4.47 o 
  -5   3   1       29.06       27.06      0.47 o 
  -4   3   1       22.15       25.92      0.38 o 
  -3   3   1       89.27       99.19      0.88 o 
  -2   3   1     1426.01     1532.10     11.14 o 
  -1   3   1       10.25        2.72      0.09 o 
   0   3   1       43.32       34.29      0.34 o 
   1   3   1       40.44       41.47      0.52 o 
   2   3   1       93.96       95.66      0.83 o 
   3   3   1       17.81       20.87      0.34 o 
   4   3   1        4.72        2.74      0.19 o 
   5   3   1       30.34       23.23      0.48 o 
   6   3   1        2.96        3.53      0.31 o 
   7   3   1        3.97        4.20      0.39 o 
  -8   4   1       40.55       37.43      1.06 o 
  -7   4   1       95.27      100.06      1.73 o 
  -6   4   1       42.75       39.36      0.72 o 
  -5   4   1       19.07       18.05      0.41 o 
  -4   4   1      113.96      109.68      1.05 o 
  -3   4   1        6.28        6.34      0.35 o 
  -2   4   1        6.19        4.73      0.14 o 
  -1   4   1       58.00       76.48      0.61 o 
   0   4   1      155.07      157.22      1.12 o 
   1   4   1       44.77       51.18      0.44 o 
   2   4   1      832.81      850.31      7.42 o 
   3   4   1      111.79      115.38      1.13 o 
   4   4   1        9.08        9.54      0.31 o 
   5   4   1        7.45        8.01      0.37 o 
   6   4   1        0.06        0.00      0.21 o 
  -8   5   1        0.96        0.90      0.33 o 
  -7   5   1      150.71      150.97      2.28 o 
  -6   5   1       99.30       98.13      1.26 o 
  -5   5   1        0.20        0.20      0.25 o 
  -4   5   1      330.43      347.51      2.87 o 
  -3   5   1      129.61      133.82      1.18 o 
  -2   5   1        1.04        3.65      0.14 o 
  -1   5   1       49.19       45.03      0.44 o 
   0   5   1       37.81       35.77      0.35 o 
   1   5   1       38.41       43.01      0.45 o 
   2   5   1       11.49       11.17      0.24 o 
   3   5   1       36.80       40.68      0.61 o 
   4   5   1      132.24      122.36      1.67 o 
   5   5   1        0.22        0.87      0.23 o 
   6   5   1        0.10        0.03      0.24 o 
  -7   6   1       17.12       21.86      0.62 o 
  -6   6   1        0.37        0.00      0.22 o 
  -5   6   1       24.84       29.06      0.60 o 
  -4   6   1       81.18       74.81      0.91 o 
  -3   6   1       32.08       35.33      0.47 o 
  -2   6   1       51.94       60.92      0.55 o 
  -1   6   1      307.23      309.84      2.14 o 
   0   6   1       28.32       31.57      0.46 o 
   1   6   1       45.83       47.37      0.44 o 
   2   6   1        0.12        0.43      0.11 o 
   3   6   1       84.27       81.83      1.08 o 
   4   6   1       47.06       48.58      0.90 o 
   5   6   1        6.73        6.61      0.41 o 
  -7   7   1        0.06        0.00      0.30 o 
  -6   7   1       46.14       35.43      0.71 o 
  -5   7   1        6.34        6.35      0.34 o 
  -4   7   1       73.18       65.12      0.84 o 
  -3   7   1        0.02        0.02      0.15 o 
  -2   7   1       45.29       41.28      0.51 o 
  -1   7   1        6.18        7.33      0.20 o 
   0   7   1      835.43      866.11      5.74 o 
   1   7   1        7.92        7.99      0.25 o 
   2   7   1       86.70       90.07      1.16 o 
   3   7   1      308.34      319.62      3.34 o 
   4   7   1       23.12       24.02      0.66 o 
   5   7   1        2.86        2.22      0.38 o 
  -6   8   1        0.01        0.00      0.26 o 
  -5   8   1       41.43       40.10      0.95 o 
  -4   8   1       77.02       65.05      0.87 o 
  -3   8   1       35.69       29.73      0.60 o 
  -2   8   1        0.00        0.00      0.14 o 
  -1   8   1      354.83      364.93      2.70 o 
   0   8   1      516.56      526.55      4.04 o 
   1   8   1      133.67      142.97      1.65 o 
   2   8   1       41.61       44.91      0.78 o 
   3   8   1       15.42       13.46      0.51 o 
   4   8   1       20.49       19.47      0.62 o 
  -5   9   1       10.21        8.02      0.40 o 
  -4   9   1       12.96       10.38      0.38 o 
  -3   9   1        0.27        0.45      0.20 o 
  -2   9   1       17.41       19.59      0.44 o 
  -1   9   1       75.78       73.10      1.15 o 
   0   9   1       32.58       35.75      0.76 o 
   1   9   1        0.00        0.00      0.23 o 
   2   9   1       13.47       13.26      0.46 o 
  -4  10   1        0.33        0.00      0.23 o 
  -3  10   1       19.93       23.15      0.53 o 
  -2  10   1        0.10        0.80      0.26 o 
  -1  10   1        9.14        7.53      0.65 o 
   0  10   1        8.10        7.70      1.00 o 
   1  10   1        3.89        3.57      0.43 o 
   0 -11   2       14.61       12.83      1.14 o 
   1 -11   2        3.18        4.11      0.93 o 
   2 -11   2       29.67       32.85      1.16 o 
  -2 -10   2       11.65       12.68      0.60 o 
  -1 -10   2        9.61       11.33      0.51 o 
   0 -10   2        6.12        5.00      0.43 o 
   1 -10   2        0.96        0.54      0.29 o 
   2 -10   2       31.94       43.09      1.93 o 
   3 -10   2        2.60        1.63      0.45 o 
   4 -10   2       14.43       14.20      0.66 o 
  -3  -9   2        5.32        5.79      0.39 o 
  -2  -9   2       11.59        9.09      0.52 o 
  -1  -9   2       21.91       22.28      0.59 o 
   0  -9   2       36.14       36.26      0.76 o 
   1  -9   2       20.41       22.36      0.71 o 
   2  -9   2        3.46        3.65      0.45 o 
   3  -9   2       22.95       22.65      0.64 o 
   4  -9   2        0.76        0.58      0.25 o 
   5  -9   2        1.57        2.82      0.41 o 
  -4  -8   2       28.53       31.65      0.76 o 
  -3  -8   2       68.56       62.37      1.07 o 
  -2  -8   2       26.18       26.73      0.57 o 
  -1  -8   2       33.34       31.70      0.66 o 
   0  -8   2      186.99      185.12      2.31 o 
   1  -8   2     1322.73     1293.32     13.86 o 
   2  -8   2      368.71      398.37      5.48 o 
   3  -8   2        0.13        0.00      0.23 o 
   4  -8   2        0.03        0.00      0.23 o 
   5  -8   2       10.16        9.39      0.56 o 
   6  -8   2       19.91       22.46      0.67 o 
  -5  -7   2        6.02        8.13      0.49 o 
  -4  -7   2       48.11       46.81      0.90 o 
  -3  -7   2      215.90      208.41      2.58 o 
  -2  -7   2       74.44       71.78      0.98 o 
  -1  -7   2       48.62       48.39      0.60 o 
   0  -7   2        9.55       11.53      0.26 o 
   1  -7   2       49.87       51.11      0.80 o 
   2  -7   2       49.97       49.60      0.78 o 
   3  -7   2       71.70       72.93      1.08 o 
   4  -7   2       71.34       68.84      1.07 o 
   5  -7   2        4.15        4.31      0.33 o 
   6  -7   2        7.45        5.21      0.41 o 
   7  -7   2      163.96      157.14      2.61 o 
  -6  -6   2        0.03        0.00      0.24 o 
  -5  -6   2      222.87      228.80      2.86 o 
  -4  -6   2      349.69      355.52      4.11 o 
  -3  -6   2       16.01       15.77      0.38 o 
  -2  -6   2      483.70      491.71      4.66 o 
  -1  -6   2      199.61      218.30      1.97 o 
   0  -6   2      509.20      527.22      3.62 o 
   1  -6   2       24.53       25.30      0.30 o 
   2  -6   2       67.62       63.22      0.76 o 
   3  -6   2       14.54       16.91      0.46 o 
   4  -6   2        8.56        8.65      0.46 o 
   5  -6   2        2.01        0.86      0.34 o 
   6  -6   2        0.06        0.00      0.31 o 
   7  -6   2       15.25       15.85      0.65 o 
  -6  -5   2        0.13        0.00      0.29 o 
  -5  -5   2      256.37      254.99      3.08 o 
  -4  -5   2       16.55       18.54      0.48 o 
  -3  -5   2       14.40       18.26      0.37 o 
  -2  -5   2      425.53      445.98      3.82 o 
  -1  -5   2        3.33        0.61      0.09 o 
   0  -5   2       30.92       37.35      0.36 o 
   1  -5   2      342.81      338.71      2.37 o 
   2  -5   2      174.94      168.21      1.58 o 
   3  -5   2      560.69      568.19      7.05 o 
   4  -5   2      148.52      142.28      2.05 o 
   5  -5   2       16.89       19.56      0.74 o 
   6  -5   2      169.63      181.95      2.38 o 
   7  -5   2        0.00        0.00      0.38 o 
  -7  -4   2       53.56       50.31      1.41 o 
  -6  -4   2      280.30      275.57      3.62 o 
  -5  -4   2       96.27       91.22      1.26 o 
  -4  -4   2      230.69      233.25      2.37 o 
  -3  -4   2        0.78        1.60      0.15 o 
  -2  -4   2      637.90      749.44      6.25 o 
  -1  -4   2     5739.56     5908.43     48.59 o 
   0  -4   2      355.25      306.24      2.44 o 
   1  -4   2        0.08        0.50      0.13 o 
   2  -4   2        1.80        7.13      0.30 o 
   3  -4   2      531.64      598.25      5.73 o 
   4  -4   2      142.76      148.33      1.79 o 
   5  -4   2      387.55      406.81      5.25 o 
   6  -4   2      253.74      261.56      3.20 o 
   7  -4   2       30.10       34.20      1.41 o 
  -7  -3   2        0.04        0.00      0.24 o 
  -6  -3   2       77.51       73.32      1.19 o 
  -5  -3   2      167.37      159.07      1.89 o 
  -4  -3   2        6.93        6.00      0.26 o 
  -3  -3   2      231.77      231.30      2.27 o 
  -2  -3   2      132.20      150.39      1.46 o 
  -1  -3   2     1104.40     1048.29      8.95 o 
   0  -3   2      130.00      133.96      1.29 o 
   1  -3   2        2.72        1.27      0.14 o 
   2  -3   2        3.02        0.31      0.09 o 
   3  -3   2      392.88      383.11      3.72 o 
   4  -3   2      286.61      306.88      3.08 o 
   5  -3   2        9.96       10.17      0.38 o 
   6  -3   2        2.10        0.89      0.48 o 
   7  -3   2        3.63        4.04      0.61 o 
   8  -3   2       28.89       28.52      1.71 o 
  -8  -2   2       36.69       45.50      1.51 o 
  -7  -2   2        3.51        2.14      0.38 o 
  -6  -2   2       10.37       10.32      0.40 o 
  -5  -2   2       10.50        7.32      0.27 o 
  -4  -2   2      910.72      902.92      8.12 o 
  -3  -2   2      153.41      161.71      1.95 o 
  -2  -2   2      372.90      318.16      3.34 o 
  -1  -2   2     2144.76     1974.76     18.46 o 
   0  -2   2      110.59      130.98      1.43 o 
   1  -2   2      168.84      138.02      1.84 o 
   2  -2   2        4.17        1.01      0.14 o 
   3  -2   2      950.24      954.00      8.99 o 
   4  -2   2       14.41       14.85      0.43 o 
   5  -2   2       24.89       23.30      0.49 o 
   6  -2   2        3.89        4.01      0.33 o 
   7  -2   2        6.21        6.61      0.52 o 
   8  -2   2       15.71       15.54      1.28 o 
  -8  -1   2       36.21       37.70      2.71 o 
  -7  -1   2       15.94       15.90      0.81 o 
  -6  -1   2       30.24       25.39      0.53 o 
  -5  -1   2      170.90      190.72      1.93 o 
  -4  -1   2      550.25      541.14      4.15 o 
  -3  -1   2      329.91      327.62      2.46 o 
  -2  -1   2      315.97      321.33      3.08 o 
  -1  -1   2        8.24       10.22      0.20 o 
   0  -1   2      836.14      890.42      9.36 o 
   1  -1   2      333.73      336.32      3.36 o 
   2  -1   2      372.95      260.07      2.12 o 
   3  -1   2        6.30        3.15      0.14 o 
   4  -1   2      194.25      188.97      1.79 o 
   5  -1   2       55.67       59.60      0.69 o 
   6  -1   2       76.18       68.06      1.56 o 
   7  -1   2        0.43        0.38      0.33 o 
   8  -1   2        0.33        1.14      0.50 o 
  -8   0   2        1.99        1.57      0.57 o 
  -7   0   2        0.69        0.14      0.33 o 
  -6   0   2        0.05        0.00      0.28 o 
  -5   0   2      139.39      148.80      1.57 o 
  -4   0   2       74.24       63.63      1.00 o 
  -3   0   2      204.96      188.17      1.57 o 
  -2   0   2       42.68       60.69      0.83 o 
  -1   0   2       21.18       17.75      0.23 o 
   0   0   2       15.20        3.49      0.19 o 
   1   0   2    14126.77    13002.95    117.77 o 
   2   0   2    11422.58    10953.51     90.68 o 
   3   0   2        0.68        0.41      0.13 o 
   4   0   2        9.85       11.83      0.30 o 
   5   0   2        2.86        3.56      0.32 o 
   6   0   2        6.21        4.24      0.33 o 
   7   0   2       24.81       23.93      0.82 o 
  -8   1   2       78.16       82.56      1.62 o 
  -7   1   2        6.62        4.55      0.49 o 
  -6   1   2      152.60      153.39      2.30 o 
  -5   1   2        2.93        3.21      0.21 o 
  -4   1   2      840.34      856.84      7.30 o 
  -3   1   2       88.70       80.38      0.67 o 
  -2   1   2      413.02      391.85      2.91 o 
  -1   1   2     3247.61     3380.20     31.53 o 
   0   1   2     3856.79     3628.10     30.59 o 
   1   1   2     1093.27     1005.17      7.33 o 
   2   1   2     1232.07     1398.26     10.97 o 
   3   1   2      258.72      296.23      2.54 o 
   4   1   2      136.47      154.87      1.57 o 
   5   1   2       58.23       60.20      0.79 o 
   6   1   2       80.58       65.78      1.02 o 
   7   1   2       15.91       15.84      0.80 o 
  -8   2   2       17.57       17.51      0.62 o 
  -7   2   2       23.18       22.91      0.93 o 
  -6   2   2       30.60       30.34      0.72 o 
  -5   2   2      196.07      192.27      1.72 o 
  -4   2   2      354.39      369.71      2.70 o 
  -3   2   2      550.53      574.42      4.28 o 
  -2   2   2     1567.00     1648.82     12.86 o 
  -1   2   2     9071.68     8653.97     67.50 o 
   0   2   2     3612.91     3326.64     26.73 o 
   1   2   2       10.88       17.46      0.23 o 
   2   2   2     1648.27     1674.46     13.52 o 
   3   2   2       51.10       57.57      0.62 o 
   4   2   2       87.23       85.99      1.00 o 
   5   2   2        3.08        5.47      0.27 o 
   6   2   2       27.35       32.88      0.63 o 
   7   2   2        0.41        1.06      0.26 o 
  -8   3   2       78.95       77.47      1.33 o 
  -7   3   2      336.09      360.67      3.66 o 
  -6   3   2       56.86       59.84      0.93 o 
  -5   3   2       31.34       25.83      0.43 o 
  -4   3   2       87.03       79.14      0.78 o 
  -3   3   2       66.03       67.44      0.64 o 
  -2   3   2        3.71        5.22      0.18 o 
  -1   3   2      812.85      925.02      6.58 o 
   0   3   2      277.03      255.08      2.24 o 
   1   3   2      389.60      314.70      2.64 o 
   2   3   2       21.95       21.25      0.35 o 
   3   3   2       74.96       73.77      0.87 o 
   4   3   2        2.60        1.53      0.16 o 
   5   3   2       10.16        8.56      0.33 o 
   6   3   2       10.89        6.81      0.39 o 
   7   3   2        0.05        0.16      0.27 o 
  -8   4   2        0.41        0.00      0.36 o 
  -7   4   2        8.70       12.12      0.48 o 
  -6   4   2       35.51       30.39      0.51 o 
  -5   4   2        7.62        7.87      0.28 o 
  -4   4   2       17.69       16.21      0.36 o 
  -3   4   2       10.04       11.24      0.23 o 
  -2   4   2        4.42       11.16      0.19 o 
  -1   4   2      987.89     1055.40      7.51 o 
   0   4   2      172.83      196.19      1.76 o 
   1   4   2      135.54      130.15      1.11 o 
   2   4   2      134.35      123.99      1.21 o 
   3   4   2       89.13       93.78      0.98 o 
   4   4   2       68.56       70.02      0.95 o 
   5   4   2        7.64        5.97      0.37 o 
   6   4   2        9.50        9.17      0.44 o 
  -8   5   2       36.38       39.71      1.65 o 
  -7   5   2       13.46       14.97      0.47 o 
  -6   5   2       29.08       30.74      0.58 o 
  -5   5   2       59.29       58.71      0.72 o 
  -4   5   2       32.28       34.68      0.50 o 
  -3   5   2       39.32       42.66      0.54 o 
  -2   5   2      207.98      213.94      1.75 o 
  -1   5   2      184.29      176.60      1.43 o 
   0   5   2        0.54        0.38      0.10 o 
   1   5   2        0.01        0.14      0.07 o 
   2   5   2       74.47       73.91      0.80 o 
   3   5   2      110.93      109.61      1.18 o 
   4   5   2        5.15        4.30      0.30 o 
   5   5   2       13.44       13.85      0.51 o 
   6   5   2       11.40       15.09      0.63 o 
  -7   6   2        1.26        2.40      0.33 o 
  -6   6   2       13.64       15.49      0.48 o 
  -5   6   2        2.32        1.23      0.20 o 
  -4   6   2      130.42      126.23      1.34 o 
  -3   6   2       64.89       59.40      0.68 o 
  -2   6   2        7.94        6.64      0.18 o 
  -1   6   2      118.27      114.92      0.89 o 
   0   6   2        9.33       14.18      0.24 o 
   1   6   2       15.63       13.55      0.31 o 
   2   6   2        0.01        0.14      0.12 o 
   3   6   2       24.93       24.37      0.52 o 
   4   6   2        0.27        0.07      0.21 o 
   5   6   2        7.99        7.41      0.43 o 
  -7   7   2       43.34       42.06      0.82 o 
  -6   7   2        0.23        0.45      0.28 o 
  -5   7   2       10.49       10.37      0.38 o 
  -4   7   2       31.10       24.58      0.49 o 
  -3   7   2        4.27        1.51      0.19 o 
  -2   7   2       76.70       75.01      0.76 o 
  -1   7   2       86.09       90.64      0.77 o 
   0   7   2       43.23       43.67      0.47 o 
   1   7   2       12.17       13.98      0.33 o 
   2   7   2      104.00      105.41      1.30 o 
   3   7   2      149.89      160.89      1.88 o 
   4   7   2       10.60       10.75      0.49 o 
  -6   8   2        3.24        2.88      0.31 o 
  -5   8   2        0.27        0.00      0.21 o 
  -4   8   2        0.01        0.28      0.20 o 
  -3   8   2       48.34       50.98      0.74 o 
  -2   8   2        0.19        0.48      0.33 o 
  -1   8   2       21.20       20.87      0.35 o 
   0   8   2       24.50       23.44      0.37 o 
   1   8   2       95.96       95.90      1.23 o 
   2   8   2      212.18      223.74      2.44 o 
   3   8   2        2.77        3.01      0.43 o 
  -5   9   2        2.38        2.62      0.29 o 
  -4   9   2        9.73       10.35      0.49 o 
  -3   9   2        1.60        3.59      0.27 o 
  -2   9   2       29.17       29.12      0.54 o 
  -1   9   2        8.36       10.41      0.46 o 
   0   9   2       33.90       34.11      1.34 o 
   1   9   2        0.00        0.00      0.23 o 
   2   9   2       39.77       41.16      0.79 o 
  -3  10   2       28.41       30.52      0.62 o 
  -2  10   2       25.20       27.59      0.79 o 
  -1  10   2        0.48        0.29      0.57 o 
   0 -11   3       20.59       24.10      1.43 o 
   1 -11   3        4.86        5.13      0.61 o 
   2 -11   3       15.41       15.42      0.85 o 
  -2 -10   3        0.02        0.00      0.35 o 
  -1 -10   3       36.70       36.03      0.81 o 
   0 -10   3       20.32       24.48      0.79 o 
   1 -10   3        1.45        1.63      0.35 o 
   2 -10   3      221.15      236.13      4.49 o 
   3 -10   3       33.87       34.21      2.57 o 
   4 -10   3       15.22       17.59      0.99 o 
  -4  -9   3       27.59       25.88      0.82 o 
  -3  -9   3       16.51       15.24      1.15 o 
  -2  -9   3       21.70       17.17      0.57 o 
  -1  -9   3       54.75       55.07      1.01 o 
   0  -9   3       85.01       90.19      1.64 o 
   1  -9   3       42.83       43.68      0.98 o 
   2  -9   3       60.00       58.74      1.40 o 
   3  -9   3       58.69       62.55      1.57 o 
   4  -9   3       33.14       30.85      0.71 o 
   5  -9   3        9.09        7.35      0.64 o 
  -5  -8   3        2.46        2.41      0.41 o 
  -4  -8   3       24.91       19.23      0.60 o 
  -3  -8   3       62.55       55.69      1.06 o 
  -2  -8   3        4.46        4.73      0.34 o 
  -1  -8   3       33.64       30.08      0.66 o 
   0  -8   3       48.04       51.57      0.88 o 
   1  -8   3      334.42      336.91      3.90 o 
   2  -8   3      123.79      142.16      2.13 o 
   3  -8   3      345.77      349.48      3.94 o 
   4  -8   3       11.86        9.92      0.50 o 
   5  -8   3        6.67        7.59      0.44 o 
   6  -8   3       15.84       14.56      0.59 o 
  -5  -7   3        8.49        8.16      0.44 o 
  -4  -7   3        2.86        2.76      0.30 o 
  -3  -7   3        0.46        0.43      0.19 o 
  -2  -7   3       57.87       56.60      0.83 o 
  -1  -7   3        2.03        1.69      0.15 o 
   0  -7   3       12.47       13.00      0.40 o 
   1  -7   3      120.79      111.24      1.23 o 
   2  -7   3       24.56       23.80      0.51 o 
   3  -7   3      177.14      181.26      2.19 o 
   4  -7   3        5.23        5.56      0.41 o 
   5  -7   3       49.48       47.23      1.34 o 
   6  -7   3       13.69       14.85      0.68 o 
   7  -7   3        0.21        0.03      0.40 o 
  -6  -6   3        1.27        2.15      0.36 o 
  -5  -6   3       15.13       11.96      0.51 o 
  -4  -6   3      140.91      143.27      1.90 o 
  -3  -6   3        0.28        1.38      0.26 o 
  -2  -6   3       52.39       45.52      0.66 o 
  -1  -6   3       95.80       97.84      0.96 o 
   0  -6   3       94.96       91.46      0.88 o 
   1  -6   3       18.90       16.83      0.28 o 
   2  -6   3       16.39       18.49      0.50 o 
   3  -6   3        0.02        0.25      0.18 o 
   4  -6   3      146.56      142.83      2.14 o 
   5  -6   3       14.74       16.26      0.60 o 
   6  -6   3        6.08        4.95      0.70 o 
   7  -6   3        9.97       12.75      0.73 o 
  -7  -5   3       29.48       29.27      0.93 o 
  -6  -5   3      284.04      296.38      3.62 o 
  -5  -5   3      276.82      278.74      3.33 o 
  -4  -5   3      212.69      219.73      2.29 o 
  -3  -5   3        2.40        3.04      0.19 o 
  -2  -5   3        0.37        0.00      0.12 o 
  -1  -5   3       16.56       11.31      0.25 o 
   0  -5   3       84.30       99.95      0.92 o 
   1  -5   3       18.06       17.40      0.31 o 
   2  -5   3       37.66       48.43      0.92 o 
   3  -5   3      193.17      212.10      3.00 o 
   4  -5   3        0.21        0.00      0.34 o 
   5  -5   3        0.65        0.74      0.29 o 
   6  -5   3      260.98      265.45      3.27 o 
   7  -5   3        5.73        3.85      0.48 o 
  -7  -4   3       83.19       90.55      1.48 o 
  -6  -4   3        2.56        2.66      0.54 o 
  -5  -4   3     1017.71     1025.92     10.42 o 
  -4  -4   3       99.56      109.37      1.25 o 
  -3  -4   3      332.23      350.12      3.36 o 
  -2  -4   3      211.80      267.16      2.35 o 
  -1  -4   3      993.74     1103.51      9.93 o 
   0  -4   3      159.52      162.17      1.47 o 
   1  -4   3      710.72      816.56      7.44 o 
   2  -4   3      455.09      477.48      4.62 o 
   3  -4   3      332.84      339.02      3.04 o 
   4  -4   3      567.04      572.99      7.17 o 
   5  -4   3       49.46       48.31      0.90 o 
   6  -4   3        2.85        3.96      0.48 o 
   7  -4   3        5.23        4.46      0.52 o 
  -7  -3   3       62.41       67.42      1.19 o 
  -6  -3   3      102.46      111.31      1.51 o 
  -5  -3   3      286.97      288.36      3.17 o 
  -4  -3   3        2.31        2.56      0.33 o 
  -3  -3   3        2.67        3.69      0.21 o 
  -2  -3   3     1182.16     1279.06     11.06 o 
  -1  -3   3       44.75       30.04      0.39 o 
   0  -3   3      635.46      637.60      6.03 o 
   1  -3   3      290.28      298.86      2.92 o 
   2  -3   3      211.81      233.25      2.31 o 
   3  -3   3       98.33       80.24      0.82 o 
   4  -3   3        2.68        3.82      0.32 o 
   5  -3   3       51.21       45.73      0.89 o 
   6  -3   3        0.62        0.34      0.48 o 
   7  -3   3        3.39        3.47      0.64 o 
  -8  -2   3       16.52       20.57      1.01 o 
  -7  -2   3        0.12        0.00      0.36 o 
  -6  -2   3       30.10       29.22      0.64 o 
  -5  -2   3        0.25        0.53      0.18 o 
  -4  -2   3       28.41       30.03      0.40 o 
  -3  -2   3       99.48      103.73      1.28 o 
  -2  -2   3       44.48       24.04      0.37 o 
  -1  -2   3      167.92      127.76      1.31 o 
   0  -2   3      748.77      669.65      6.34 o 
   1  -2   3     1146.32     1234.05      9.67 o 
   2  -2   3       13.94       12.25      0.21 o 
   3  -2   3        8.62        7.49      0.25 o 
   4  -2   3      173.08      163.20      1.48 o 
   5  -2   3      245.11      257.89      2.99 o 
   6  -2   3        1.57        1.03      0.29 o 
   7  -2   3        2.78        3.73      0.61 o 
  -8  -1   3       14.43       15.97      0.91 o 
  -7  -1   3        5.75        5.89      0.55 o 
  -6  -1   3       55.70       50.67      0.89 o 
  -5  -1   3      103.07      111.22      1.38 o 
  -4  -1   3        2.26        1.72      0.13 o 
  -3  -1   3      783.94      871.82      7.74 o 
  -2  -1   3      198.73      170.53      1.72 o 
  -1  -1   3      802.60      704.05      9.14 o 
   0  -1   3      113.96      140.60      1.55 o 
   1  -1   3     2651.52     2723.54     25.81 o 
   2  -1   3      162.89      155.14      1.70 o 
   3  -1   3       12.16        5.96      0.22 o 
   4  -1   3      109.78      112.63      1.22 o 
   5  -1   3        1.40        1.61      0.18 o 
   6  -1   3       35.06       28.62      0.82 o 
   7  -1   3        0.49        0.19      0.36 o 
  -8   0   3        3.63        4.57      0.48 o 
  -7   0   3        5.51        5.49      0.46 o 
  -6   0   3       46.63       42.49      1.82 o 
  -5   0   3       64.96       70.53      0.74 o 
  -4   0   3      124.51      158.92      1.29 o 
  -3   0   3      141.62      181.65      1.44 o 
  -2   0   3     1360.13     1297.64     10.96 o 
  -1   0   3      762.99      790.19      7.30 o 
   0   0   3      547.93      450.00      4.34 o 
   1   0   3     8230.54     8307.26     63.01 o 
   2   0   3        1.57        2.92      0.22 o 
   3   0   3      462.08      502.76      4.18 o 
   4   0   3        0.23        0.00      0.14 o 
   5   0   3        0.15        0.13      0.18 o 
   6   0   3        1.17        0.09      0.20 o 
   7   0   3      122.69      119.64      2.03 o 
  -8   1   3       75.05       73.82      1.38 o 
  -7   1   3       16.41       15.65      0.56 o 
  -6   1   3       86.60       85.89      0.95 o 
  -5   1   3       71.20       65.22      0.75 o 
  -4   1   3      517.83      551.18      3.89 o 
  -3   1   3       49.87       47.45      0.46 o 
  -2   1   3      169.48      172.96      1.51 o 
  -1   1   3     7894.83     7772.29     64.75 o 
   0   1   3      832.34      774.50      7.13 o 
   1   1   3      313.19      267.77      2.06 o 
   2   1   3      827.24      909.72      7.41 o 
   3   1   3      503.32      515.64      4.32 o 
   4   1   3       14.13       13.29      0.57 o 
   5   1   3        4.03        3.24      0.21 o 
   6   1   3       50.05       44.87      0.94 o 
   7   1   3       13.82       12.43      0.63 o 
  -8   2   3       39.74       38.32      1.13 o 
  -7   2   3        8.58        9.64      0.48 o 
  -6   2   3        3.36        2.96      0.22 o 
  -5   2   3       28.17       35.63      0.49 o 
  -4   2   3       38.59       39.80      0.43 o 
  -3   2   3       97.58       78.80      0.63 o 
  -2   2   3      561.10      553.51      4.85 o 
  -1   2   3      234.02      230.78      3.09 o 
   0   2   3        1.60        4.96      0.18 o 
   1   2   3      550.45      535.68      3.98 o 
   2   2   3       33.14       32.18      0.41 o 
   3   2   3        1.77        2.81      0.17 o 
   4   2   3        9.49        8.87      0.32 o 
   5   2   3        0.02        0.00      0.16 o 
   6   2   3      101.11       93.83      1.24 o 
   7   2   3        3.47        5.33      0.39 o 
  -8   3   3       41.56       40.03      1.04 o 
  -7   3   3        2.95        4.54      0.43 o 
  -6   3   3      229.53      216.84      1.95 o 
  -5   3   3      259.58      242.60      1.97 o 
  -4   3   3      174.45      184.81      1.53 o 
  -3   3   3       79.85       72.90      0.94 o 
  -2   3   3      404.54      467.72      3.51 o 
  -1   3   3     3400.45     3504.02     26.37 o 
   0   3   3      308.60      278.74      2.35 o 
   1   3   3        0.00        0.11      0.14 o 
   2   3   3      201.91      222.25      1.96 o 
   3   3   3       44.12       47.60      0.66 o 
   4   3   3        4.73        4.39      0.23 o 
   5   3   3      116.51      102.51      1.30 o 
   6   3   3       18.60       14.58      0.51 o 
  -8   4   3        5.96        4.34      0.65 o 
  -7   4   3       35.57       28.75      0.66 o 
  -6   4   3       58.18       62.94      0.91 o 
  -5   4   3       17.23       16.09      0.34 o 
  -4   4   3      104.46       96.26      0.97 o 
  -3   4   3        5.60       10.18      0.24 o 
  -2   4   3     2313.43     2349.62     17.63 o 
  -1   4   3        0.35        2.70      0.12 o 
   0   4   3       13.05       14.37      0.24 o 
   1   4   3       20.23       18.76      0.29 o 
   2   4   3       72.20       72.37      0.72 o 
   3   4   3       46.74       48.75      2.66 o 
   4   4   3      247.90      236.65      2.29 o 
   5   4   3       69.68       58.25      1.01 o 
   6   4   3        5.32        6.40      0.72 o 
  -7   5   3       12.15        9.74      0.43 o 
  -6   5   3        1.27        0.61      0.21 o 
  -5   5   3       42.43       39.09      0.57 o 
  -4   5   3        1.90        2.41      0.26 o 
  -3   5   3      118.69      125.37      1.25 o 
  -2   5   3      143.10      141.80      1.24 o 
  -1   5   3        3.67        4.23      0.18 o 
   0   5   3       33.25       27.76      0.34 o 
   1   5   3        0.69        0.05      0.10 o 
   2   5   3        0.62        0.14      0.12 o 
   3   5   3       16.23       18.08      0.41 o 
   4   5   3       13.66       11.56      0.38 o 
   5   5   3        0.01        0.17      0.24 o 
  -7   6   3       26.13       24.49      0.80 o 
  -6   6   3        9.32        8.05      0.34 o 
  -5   6   3        0.33        0.10      0.19 o 
  -4   6   3        0.06        0.00      0.13 o 
  -3   6   3        0.00        0.63      0.27 o 
  -2   6   3        6.57        7.83      0.23 o 
  -1   6   3       38.91       37.60      0.49 o 
   0   6   3       11.20        9.88      0.23 o 
   1   6   3       94.22       98.49      0.83 o 
   2   6   3       50.94       52.57      0.65 o 
   3   6   3       29.07       26.40      0.56 o 
   4   6   3        3.59        3.57      0.29 o 
   5   6   3        0.62        0.00      0.24 o 
  -6   7   3       10.01        9.53      0.39 o 
  -5   7   3       95.16       83.36      1.04 o 
  -4   7   3       97.96       80.58      0.98 o 
  -3   7   3        0.80        1.25      0.31 o 
  -2   7   3        1.02        1.86      0.17 o 
  -1   7   3        2.23        2.78      0.15 o 
   0   7   3       23.93       28.24      0.39 o 
   1   7   3      103.25      107.01      1.09 o 
   2   7   3      165.93      177.94      2.01 o 
   3   7   3       15.35       13.62      0.46 o 
   4   7   3        8.99        9.82      0.53 o 
  -6   8   3        1.26        1.63      0.29 o 
  -5   8   3        0.01        0.00      0.20 o 
  -4   8   3       35.19       33.62      0.63 o 
  -3   8   3       16.97       17.79      0.44 o 
  -2   8   3       21.61       17.05      0.39 o 
  -1   8   3        4.65        4.96      0.21 o 
   0   8   3       17.85       19.04      0.40 o 
   1   8   3      200.05      201.59      2.24 o 
   2   8   3      436.34      436.83      4.43 o 
   3   8   3       41.68       43.31      0.81 o 
  -4   9   3        0.38        0.00      0.21 o 
  -3   9   3        4.95        4.03      0.28 o 
  -2   9   3       42.06       44.59      0.69 o 
  -1   9   3       13.30       12.46      0.43 o 
   0   9   3       40.68       45.38      0.86 o 
   1   9   3        5.52        6.52      0.36 o 
   0 -11   4       24.50       26.10      1.43 o 
   1 -11   4        1.39        2.50      0.50 o 
   2 -11   4      118.24      116.84      2.46 o 
  -2 -10   4       13.74       12.38      0.63 o 
  -1 -10   4        1.10        0.86      0.33 o 
   0 -10   4       13.57       16.37      0.66 o 
   1 -10   4        0.32        0.01      0.27 o 
   2 -10   4       50.01       52.79      1.40 o 
   3 -10   4        7.48        9.30      0.65 o 
   4 -10   4        0.02        0.00      0.33 o 
  -4  -9   4        6.66        3.99      0.71 o 
  -3  -9   4       11.45        8.70      0.56 o 
  -2  -9   4        4.73        3.92      0.41 o 
  -1  -9   4        0.52        1.01      0.29 o 
   0  -9   4        0.11        0.44      0.29 o 
   1  -9   4       25.01       26.44      0.79 o 
   2  -9   4      153.72      150.63      2.86 o 
   3  -9   4       13.93       14.30      0.63 o 
   4  -9   4        0.47        0.46      0.43 o 
   5  -9   4       16.39       15.50      0.56 o 
  -5  -8   4        3.34        1.49      0.41 o 
  -4  -8   4       21.05       20.87      0.66 o 
  -3  -8   4       12.29       12.65      0.50 o 
  -2  -8   4       14.71       15.28      0.60 o 
  -1  -8   4       20.67       16.98      0.60 o 
   0  -8   4        3.96        3.15      0.26 o 
   1  -8   4      510.60      526.99      5.92 o 
   2  -8   4     1087.48     1095.04     13.42 o 
   3  -8   4      599.37      581.04      6.27 o 
   4  -8   4       46.85       49.68      0.92 o 
   5  -8   4       12.81       11.65      0.60 o 
   6  -8   4        0.14        0.00      0.31 o 
  -5  -7   4        5.54        6.51      0.44 o 
  -4  -7   4        3.51        3.41      0.29 o 
  -3  -7   4        4.07        3.78      0.28 o 
  -2  -7   4       43.54       46.11      0.85 o 
  -1  -7   4      169.38      165.23      1.96 o 
   0  -7   4        4.15        4.23      0.37 o 
   1  -7   4      102.44      109.45      1.23 o 
   2  -7   4      129.31      136.01      1.58 o 
   3  -7   4        0.12        0.60      0.27 o 
   4  -7   4       81.08       81.85      1.82 o 
   5  -7   4        1.22        1.11      0.46 o 
   6  -7   4       45.28       44.56      1.10 o 
  -6  -6   4       12.51       12.92      0.57 o 
  -5  -6   4      113.38      117.59      1.87 o 
  -4  -6   4       10.89       11.01      0.43 o 
  -3  -6   4      196.44      189.31      2.00 o 
  -2  -6   4       99.41       98.88      1.39 o 
  -1  -6   4      124.22      131.82      1.42 o 
   0  -6   4       42.80       46.89      0.69 o 
   1  -6   4       87.25       95.30      0.96 o 
   2  -6   4       30.32       24.60      0.48 o 
   3  -6   4       99.78      100.58      1.59 o 
   4  -6   4        0.58        0.61      0.28 o 
   5  -6   4        2.61        3.99      0.40 o 
   6  -6   4       49.52       47.75      1.10 o 
   7  -6   4        9.09       10.19      1.43 o 
  -7  -5   4       77.34       78.12      1.72 o 
  -6  -5   4      175.62      176.99      3.80 o 
  -5  -5   4        6.57        8.20      0.38 o 
  -4  -5   4      708.84      678.42      6.40 o 
  -3  -5   4        3.97        5.15      0.31 o 
  -2  -5   4       46.86       54.04      0.69 o 
  -1  -5   4      113.39      123.38      1.31 o 
   0  -5   4      745.61      780.01      6.81 o 
   1  -5   4      260.42      216.98      2.13 o 
   2  -5   4       84.39       81.17      0.98 o 
   3  -5   4       54.95       57.79      1.04 o 
   4  -5   4      222.51      231.88      3.15 o 
   5  -5   4        5.81        6.75      0.43 o 
   6  -5   4       70.31       68.71      1.42 o 
   7  -5   4        5.37        6.31      0.61 o 
  -7  -4   4       20.65       18.39      1.34 o 
  -6  -4   4        6.45        9.24      0.54 o 
  -5  -4   4     1546.37     1542.71     15.72 o 
  -4  -4   4        8.62       12.13      0.41 o 
  -3  -4   4      193.47      196.41      2.25 o 
  -2  -4   4       74.84      100.11      1.09 o 
  -1  -4   4      102.46      131.59      1.34 o 
   0  -4   4     3110.73     3406.84     29.25 o 
   1  -4   4      507.59      487.29      4.71 o 
   2  -4   4      510.20      494.04      4.60 o 
   3  -4   4      257.73      229.95      2.50 o 
   4  -4   4        7.11        9.19      0.89 o 
   5  -4   4      253.30      250.04      3.02 o 
   6  -4   4      132.97      138.36      2.65 o 
   7  -4   4        0.80        0.58      0.40 o 
  -7  -3   4       59.47       55.19      1.25 o 
  -6  -3   4        0.82        1.82      0.59 o 
  -5  -3   4       72.06       73.59      1.25 o 
  -4  -3   4      133.52      124.04      1.76 o 
  -3  -3   4       54.47       63.39      0.93 o 
  -2  -3   4       88.04       68.71      0.74 o 
  -1  -3   4       11.98       13.85      0.25 o 
   0  -3   4      136.09      134.43      1.29 o 
   1  -3   4      880.81      873.42      7.23 o 
   2  -3   4      532.72      619.44      5.77 o 
   3  -3   4      148.05      135.89      1.33 o 
   4  -3   4       29.52       33.93      0.49 o 
   5  -3   4     1459.27     1474.11     17.85 o 
   6  -3   4       16.92       15.65      0.90 o 
   7  -3   4       11.17       10.56      0.93 o 
  -8  -2   4        2.87        4.01      0.65 o 
  -7  -2   4       20.06       21.20      0.95 o 
  -6  -2   4      394.41      400.23     10.74 o 
  -5  -2   4       68.86       73.97      1.01 o 
  -4  -2   4      242.56      269.22      2.13 o 
  -3  -2   4     1017.70     1085.01      9.26 o 
  -2  -2   4     2516.77     2579.96     24.14 o 
  -1  -2   4     1572.78     1613.39     15.09 o 
   0  -2   4     1613.39     1582.56     16.42 o 
   1  -2   4      221.21      284.25      2.62 o 
   2  -2   4      415.12      447.11      4.51 o 
   3  -2   4       54.69       50.98      0.54 o 
   4  -2   4       57.57       48.04      0.79 o 
   5  -2   4        5.54        6.12      0.50 o 
   6  -2   4        0.03        0.00      0.29 o 
   7  -2   4        0.04        0.21      0.50 o 
  -8  -1   4        5.71        3.68      0.58 o 
  -7  -1   4       47.78       44.58      2.00 o 
  -6  -1   4       36.80       39.21      1.03 o 
  -5  -1   4       19.15       21.66      0.44 o 
  -4  -1   4      319.31      352.63      3.23 o 
  -3  -1   4      685.47      756.17      5.57 o 
  -2  -1   4      288.28      240.92      2.16 o 
  -1  -1   4       92.56       87.79      1.05 o 
   0  -1   4      667.80      608.14      5.17 o 
   1  -1   4      126.25      113.98      1.15 o 
   2  -1   4      361.10      318.17      3.33 o 
   3  -1   4        0.05        0.39      0.12 o 
   4  -1   4       12.39        8.09      0.30 o 
   5  -1   4        0.02        0.00      0.18 o 
   6  -1   4       14.22       16.50      0.65 o 
   7  -1   4       11.21       12.60      0.63 o 
  -8   0   4       15.48       18.00      0.73 o 
  -7   0   4       28.54       28.36      0.71 o 
  -6   0   4       66.59       62.08      1.01 o 
  -5   0   4       35.60       36.63      0.48 o 
  -4   0   4      199.90      234.23      1.74 o 
  -3   0   4      101.19       99.36      0.84 o 
  -2   0   4      234.18      188.36      1.57 o 
  -1   0   4      241.99      256.71      2.49 o 
   0   0   4      522.03      571.29      4.93 o 
   1   0   4       60.38       45.69      0.53 o 
   2   0   4      193.02      214.68      1.84 o 
   3   0   4     2203.54     2205.27     17.31 o 
   4   0   4       88.57       89.93      0.94 o 
   5   0   4       19.07       16.44      0.55 o 
   6   0   4        6.83        5.76      0.30 o 
   7   0   4        4.52        6.90      0.52 o 
  -8   1   4        0.00        0.37      0.35 o 
  -7   1   4       66.86       70.09      1.15 o 
  -6   1   4       67.24       70.21      0.83 o 
  -5   1   4      178.71      187.13      1.63 o 
  -4   1   4      116.01      120.96      0.98 o 
  -3   1   4      191.84      210.13      1.88 o 
  -2   1   4       80.16       59.90      0.59 o 
  -1   1   4      103.35      105.63      1.05 o 
   0   1   4       13.48       17.18      0.26 o 
   1   1   4      251.09      269.80      2.08 o 
   2   1   4      211.99      200.85      1.78 o 
   3   1   4        2.81        1.72      0.15 o 
   4   1   4       43.05       42.16      0.57 o 
   5   1   4       41.79       36.57      0.73 o 
   6   1   4        1.19        1.29      0.22 o 
   7   1   4        4.27        4.16      0.86 o 
  -8   2   4        1.92        3.56      0.46 o 
  -7   2   4       15.51       16.53      0.66 o 
  -6   2   4       32.35       32.73      0.53 o 
  -5   2   4        0.72        0.37      0.14 o 
  -4   2   4       57.24       51.35      0.52 o 
  -3   2   4        0.18        0.58      0.10 o 
  -2   2   4       10.84        9.37      0.22 o 
  -1   2   4      235.31      286.42      2.75 o 
   0   2   4      299.75      259.70      2.23 o 
   1   2   4        5.26        3.44      0.14 o 
   2   2   4        6.99        3.61      0.26 o 
   3   2   4       53.41       50.92      0.61 o 
   4   2   4       13.57       12.10      0.34 o 
   5   2   4        0.22        0.00      0.21 o 
   6   2   4       33.00       33.10      0.67 o 
  -8   3   4       54.54       61.24      1.29 o 
  -7   3   4       93.25       92.32      1.21 o 
  -6   3   4      638.47      636.36      5.53 o 
  -5   3   4     1144.83     1139.35      8.94 o 
  -4   3   4        2.55        3.97      0.18 o 
  -3   3   4       13.10       10.72      0.25 o 
  -2   3   4     1894.16     1903.10     18.08 o 
  -1   3   4       12.59       14.11      0.44 o 
   0   3   4        6.40        3.46      0.18 o 
   1   3   4     1213.38     1221.80      8.93 o 
   2   3   4       68.70       87.73      0.90 o 
   3   3   4       67.16       64.97      0.85 o 
   4   3   4        0.23        0.34      0.17 o 
   5   3   4       32.04       33.70      0.65 o 
   6   3   4        5.19        4.49      0.33 o 
  -8   4   4        1.72        1.43      0.86 o 
  -7   4   4        9.10        9.18      0.40 o 
  -6   4   4       76.89       71.47      0.86 o 
  -5   4   4        0.06        0.36      0.16 o 
  -4   4   4       23.10       20.46      0.37 o 
  -3   4   4       44.63       48.37      0.63 o 
  -2   4   4      165.64      179.09      2.20 o 
  -1   4   4        1.90        4.99      0.17 o 
   0   4   4      226.51      253.20      2.35 o 
   1   4   4      263.94      287.13      2.26 o 
   2   4   4       16.73       17.68      0.30 o 
   3   4   4        0.04        0.22      0.17 o 
   4   4   4       24.34       26.65      0.51 o 
   5   4   4       14.54       17.03      0.49 o 
  -7   5   4       48.23       52.31      0.90 o 
  -6   5   4        2.62        3.55      0.25 o 
  -5   5   4       37.72       37.29      0.57 o 
  -4   5   4       55.66       58.05      0.70 o 
  -3   5   4       24.99       25.04      0.49 o 
  -2   5   4        0.65        0.90      0.17 o 
  -1   5   4        1.45        1.65      0.15 o 
   0   5   4       42.56       37.63      0.43 o 
   1   5   4       37.90       43.65      0.51 o 
   2   5   4        0.00        0.00      0.13 o 
   3   5   4       10.24       11.32      0.38 o 
   4   5   4        0.27        0.37      0.18 o 
   5   5   4        0.66        0.82      0.29 o 
  -7   6   4        0.00        0.52      0.32 o 
  -6   6   4       33.50       35.21      0.63 o 
  -5   6   4        1.71        3.01      0.24 o 
  -4   6   4        4.03        4.23      0.23 o 
  -3   6   4       69.08       62.11      0.79 o 
  -2   6   4       31.95       34.29      0.49 o 
  -1   6   4        0.79        1.79      0.20 o 
   0   6   4       11.60       14.32      0.28 o 
   1   6   4       24.72       28.48      0.44 o 
   2   6   4       12.35       13.31      0.33 o 
   3   6   4        3.40        3.31      0.26 o 
   4   6   4       22.01       21.39      0.57 o 
  -6   7   4        5.07        5.32      0.33 o 
  -5   7   4       15.28       12.13      0.40 o 
  -4   7   4        3.55        5.26      0.30 o 
  -3   7   4       71.27       62.87      0.85 o 
  -2   7   4       61.69       58.57      0.79 o 
  -1   7   4       13.74       13.60      0.30 o 
   0   7   4       14.95       15.86      0.31 o 
   1   7   4       21.90       21.45      0.45 o 
   2   7   4        0.98        0.92      0.22 o 
   3   7   4        1.28        1.22      0.26 o 
  -5   8   4       15.63       14.36      0.45 o 
  -4   8   4        4.88        3.98      0.30 o 
  -3   8   4       27.26       18.40      0.45 o 
  -2   8   4       54.90       49.91      0.73 o 
  -1   8   4       41.69       43.97      0.61 o 
   0   8   4       17.36       21.16      0.44 o 
   1   8   4        0.23        0.25      0.21 o 
   2   8   4       64.01       59.45      1.07 o 
  -4   9   4       12.57       12.71      0.45 o 
  -3   9   4       14.36       14.50      0.45 o 
  -2   9   4        1.46        0.61      0.24 o 
  -1   9   4        6.55        6.38      0.43 o 
   0   9   4       42.67       42.87      0.86 o 
   0 -11   5        0.94        4.28      0.86 o 
   1 -11   5       24.15       23.96      1.43 o 
   2 -11   5        0.09        0.00      0.40 o 
  -3 -10   5       28.23       29.05      1.71 o 
  -2 -10   5       30.64       34.02      0.98 o 
  -1 -10   5      107.28      102.02      1.89 o 
   0 -10   5        7.30        9.75      0.65 o 
   1 -10   5       19.71       21.64      0.73 o 
   2 -10   5        9.33       10.88      0.75 o 
   3 -10   5        6.11        4.89      0.64 o 
   4 -10   5       11.75       14.57      0.81 o 
  -4  -9   5       21.93       24.39      1.57 o 
  -3  -9   5        1.73        1.34      0.35 o 
  -2  -9   5      317.81      300.58      4.33 o 
  -1  -9   5        1.71        1.19      0.33 o 
   0  -9   5       14.32       16.43      0.55 o 
   1  -9   5      100.78      100.62      1.74 o 
   2  -9   5       22.92       24.02      0.95 o 
   3  -9   5        0.51        1.07      0.40 o 
   4  -9   5        1.34        1.43      0.38 o 
   5  -9   5        2.05        2.00      0.35 o 
  -5  -8   5       13.52       18.21      0.77 o 
  -4  -8   5       55.77       57.96      1.10 o 
  -3  -8   5      199.26      178.61      2.36 o 
  -2  -8   5      382.85      312.55      4.44 o 
  -1  -8   5        0.72        0.00      0.27 o 
   0  -8   5        1.52        1.55      0.26 o 
   1  -8   5      186.05      196.22      2.86 o 
   2  -8   5      307.59      307.69      5.12 o 
   3  -8   5       83.56       85.04      1.51 o 
   4  -8   5      301.76      320.24      4.38 o 
   5  -8   5       29.53       27.77      0.85 o 
   6  -8   5        0.87        0.56      0.54 o 
  -6  -7   5        0.01        0.00      0.45 o 
  -5  -7   5       31.92       29.51      1.01 o 
  -4  -7   5       20.93       18.20      0.60 o 
  -3  -7   5       18.18       14.74      0.51 o 
  -2  -7   5      260.82      245.25      2.95 o 
  -1  -7   5       27.95       26.95      0.56 o 
   0  -7   5      233.84      228.38      2.60 o 
   1  -7   5        0.00        0.00      0.17 o 
   2  -7   5      136.87      134.24      1.85 o 
   3  -7   5      153.78      152.27      3.15 o 
   4  -7   5       48.84       52.98      1.12 o 
   5  -7   5       14.43       14.88      0.76 o 
   6  -7   5       12.44       13.60      0.82 o 
  -6  -6   5        0.03        0.00      0.35 o 
  -5  -6   5        6.46        7.97      0.46 o 
  -4  -6   5      105.09      101.34      1.49 o 
  -3  -6   5       78.87       69.60      1.06 o 
  -2  -6   5       62.16       67.77      0.99 o 
  -1  -6   5      273.40      285.10      2.79 o 
   0  -6   5      136.17      120.70      1.65 o 
   1  -6   5      211.36      196.85      2.19 o 
   2  -6   5       36.89       35.35      0.71 o 
   3  -6   5        8.38        7.26      0.54 o 
   4  -6   5        0.36        0.12      0.27 o 
   5  -6   5        4.43        5.62      0.46 o 
   6  -6   5       16.32       15.35      0.93 o 
  -7  -5   5       15.95       15.80      0.77 o 
  -6  -5   5        3.86        4.13      0.49 o 
  -5  -5   5      204.93      202.20      2.60 o 
  -4  -5   5      400.92      397.40      4.34 o 
  -3  -5   5       51.38       58.97      0.92 o 
  -2  -5   5        3.83        4.14      0.20 o 
  -1  -5   5       27.24       40.60      0.58 o 
   0  -5   5       79.34       96.43      0.93 o 
   1  -5   5      209.94      194.23      2.04 o 
   2  -5   5       21.08       20.22      0.45 o 
   3  -5   5       23.65       22.26      0.67 o 
   4  -5   5        9.75       10.56      0.49 o 
   5  -5   5       56.69       61.07      1.18 o 
   6  -5   5       11.09       11.97      0.68 o 
   7  -5   5        7.84        9.54      1.35 o 
  -7  -4   5        0.15        0.00      0.35 o 
  -6  -4   5      153.01      157.22      2.50 o 
  -5  -4   5      175.92      185.82      2.56 o 
  -4  -4   5       57.42       54.33      0.88 o 
  -3  -4   5      103.00      119.00      1.28 o 
  -2  -4   5        0.98        1.39      0.17 o 
  -1  -4   5       88.92       94.71      1.10 o 
   0  -4   5        4.15        1.12      0.09 o 
   1  -4   5      173.72      154.45      1.65 o 
   2  -4   5        6.93       12.77      0.31 o 
   3  -4   5        6.88        8.60      0.49 o 
   4  -4   5        0.04        0.39      0.21 o 
   5  -4   5        0.28        0.00      0.39 o 
   6  -4   5        6.72        7.59      0.54 o 
   7  -4   5       28.58       29.90      1.26 o 
  -7  -3   5        4.13        4.86      0.52 o 
  -6  -3   5        1.08        1.16      0.35 o 
  -5  -3   5      523.00      530.22      6.35 o 
  -4  -3   5       23.46       26.24      0.66 o 
  -3  -3   5       39.03       40.54      0.62 o 
  -2  -3   5     1153.09     1333.91     12.57 o 
  -1  -3   5      290.95      299.38      3.24 o 
   0  -3   5      863.18      840.99      6.74 o 
   1  -3   5      212.22      212.07      1.89 o 
   2  -3   5      598.35      627.12      4.76 o 
   3  -3   5      117.42      119.06      1.17 o 
   4  -3   5        5.39        5.57      0.49 o 
   5  -3   5      278.35      285.22      4.31 o 
   6  -3   5       53.73       54.13      1.20 o 
   7  -3   5        0.35        0.14      0.50 o 
  -8  -2   5        2.88        2.84      0.55 o 
  -7  -2   5       17.04       18.29      0.95 o 
  -6  -2   5      723.50      738.77     14.44 o 
  -5  -2   5        6.89        4.11      0.33 o 
  -4  -2   5      148.70      145.40      1.35 o 
  -3  -2   5       28.51       46.60      0.46 o 
  -2  -2   5       75.09       90.24      0.96 o 
  -1  -2   5       38.09       33.66      0.41 o 
   0  -2   5      187.21      148.55      1.42 o 
   1  -2   5      206.62      172.55      1.56 o 
   2  -2   5      302.90      344.77      3.54 o 
   3  -2   5       21.10       20.85      0.44 o 
   4  -2   5       47.73       48.35      0.68 o 
   5  -2   5       66.42       66.01      1.52 o 
   6  -2   5        0.18        0.00      0.71 o 
   7  -2   5        5.99        8.35      0.81 o 
  -8  -1   5       41.54       39.26      2.07 o 
  -7  -1   5      186.09      179.31      3.43 o 
  -6  -1   5        7.03        6.09      0.71 o 
  -5  -1   5       31.14       32.22      0.50 o 
  -4  -1   5       93.74      107.06      0.94 o 
  -3  -1   5      369.40      386.36      3.17 o 
  -2  -1   5      711.44      701.22      5.63 o 
  -1  -1   5       36.24       56.17      0.55 o 
   0  -1   5      160.70      151.05      1.55 o 
   1  -1   5      169.19      223.25      2.14 o 
   2  -1   5      116.41      133.67      1.21 o 
   3  -1   5      229.25      235.68      2.10 o 
   4  -1   5      587.14      575.70      4.92 o 
   5  -1   5       12.84       12.98      0.43 o 
   6  -1   5        7.64        8.25      0.94 o 
   7  -1   5       16.99       18.54      1.28 o 
  -8   0   5        0.02        0.14      0.71 o 
  -7   0   5       29.42       34.53      0.90 o 
  -6   0   5       65.96       68.80      1.05 o 
  -5   0   5        1.38        1.83      0.14 o 
  -4   0   5        8.95        6.49      0.21 o 
  -3   0   5      701.45      755.72      6.01 o 
  -2   0   5        8.60       24.94      0.34 o 
  -1   0   5     1000.06      972.28      8.18 o 
   0   0   5        7.38        3.30      0.12 o 
   1   0   5      202.72      188.44      1.69 o 
   2   0   5     1013.64     1063.79      9.47 o 
   3   0   5     1286.00     1287.46     10.54 o 
   4   0   5       23.64       24.24      0.42 o 
   5   0   5        5.20        5.98      0.55 o 
   6   0   5        0.52        2.04      0.31 o 
   7   0   5        1.03        1.28      0.50 o 
  -8   1   5        1.40        1.88      0.57 o 
  -7   1   5       11.30       11.93      0.96 o 
  -6   1   5       25.15       21.71      0.41 o 
  -5   1   5      160.03      153.20      1.38 o 
  -4   1   5       21.24       18.14      0.31 o 
  -3   1   5      281.24      245.49      2.07 o 
  -2   1   5      955.44      950.64      9.68 o 
  -1   1   5       16.90        9.62      0.30 o 
   0   1   5       17.71       16.18      0.26 o 
   1   1   5      249.74      241.69      2.65 o 
   2   1   5      356.86      349.48      3.01 o 
   3   1   5       30.31       30.82      0.46 o 
   4   1   5       42.20       37.49      0.55 o 
   5   1   5       16.45       20.39      0.56 o 
   6   1   5        1.23        1.26      0.28 o 
  -8   2   5        2.42        1.19      0.40 o 
  -7   2   5        4.57        4.57      0.46 o 
  -6   2   5        0.61        0.44      0.20 o 
  -5   2   5        1.09        1.27      0.27 o 
  -4   2   5        8.90       12.11      0.30 o 
  -3   2   5        1.55        2.06      0.24 o 
  -2   2   5      188.71      209.80      2.69 o 
  -1   2   5        2.81        1.40      0.13 o 
   0   2   5      653.73      649.55      6.25 o 
   1   2   5      745.28      764.71      8.28 o 
   2   2   5       12.01       14.65      0.30 o 
   3   2   5       63.13       68.23      0.79 o 
   4   2   5       12.14       14.01      0.63 o 
   5   2   5        0.27        0.16      0.21 o 
   6   2   5        8.53        9.14      0.40 o 
  -8   3   5        0.47        0.22      0.52 o 
  -7   3   5       72.03       71.46      1.02 o 
  -6   3   5       46.29       45.33      0.68 o 
  -5   3   5      237.16      239.55      2.24 o 
  -4   3   5      185.06      151.91      1.41 o 
  -3   3   5      310.96      317.95      2.87 o 
  -2   3   5      738.50      766.80      8.02 o 
  -1   3   5        9.24       12.28      0.29 o 
   0   3   5      446.25      498.31      5.19 o 
   1   3   5       26.89       26.89      0.39 o 
   2   3   5      108.97      100.92      1.05 o 
   3   3   5       30.37       31.65      0.63 o 
   4   3   5        8.17        7.56      0.33 o 
   5   3   5        5.69        7.38      0.37 o 
  -7   4   5       42.77       42.86      0.76 o 
  -6   4   5       39.98       41.23      0.62 o 
  -5   4   5      158.12      147.75      1.46 o 
  -4   4   5       90.42       96.32      1.02 o 
  -3   4   5       17.73       15.55      0.35 o 
  -2   4   5        0.64        0.70      0.16 o 
  -1   4   5      181.06      199.14      1.94 o 
   0   4   5      124.10      120.35      2.03 o 
   1   4   5        3.86        4.25      0.18 o 
   2   4   5        1.54        2.38      0.19 o 
   3   4   5        2.87        3.70      0.26 o 
   4   4   5        1.23        0.50      0.20 o 
   5   4   5      126.87      121.11      1.55 o 
  -7   5   5        7.96        7.92      0.37 o 
  -6   5   5       41.83       38.14      0.60 o 
  -5   5   5        6.01        4.03      0.24 o 
  -4   5   5      102.44       85.58      0.95 o 
  -3   5   5      220.10      208.80      2.02 o 
  -2   5   5       44.86       35.63      0.50 o 
  -1   5   5      415.95      422.30      4.15 o 
   0   5   5       15.10       16.62      0.33 o 
   1   5   5       19.50       19.93      0.37 o 
   2   5   5       25.05       27.38      0.49 o 
   3   5   5        9.22        8.51      0.37 o 
   4   5   5       63.10       59.45      0.85 o 
  -7   6   5        2.74        1.42      0.28 o 
  -6   6   5        0.51        0.47      0.24 o 
  -5   6   5        3.63        3.08      0.24 o 
  -4   6   5       21.78       23.66      0.47 o 
  -3   6   5       94.44       93.95      1.10 o 
  -2   6   5        8.88       10.51      0.29 o 
  -1   6   5        0.02        0.19      0.13 o 
   0   6   5       15.48       13.93      0.35 o 
   1   6   5        8.38        8.39      0.33 o 
   2   6   5       14.68       14.11      0.49 o 
   3   6   5        8.95       10.12      0.39 o 
   4   6   5        1.33        2.04      0.28 o 
  -6   7   5        0.51        2.07      0.28 o 
  -5   7   5        8.40       11.33      0.42 o 
  -4   7   5       56.46       52.80      0.80 o 
  -3   7   5       47.80       41.24      0.68 o 
  -2   7   5        2.12        1.49      0.22 o 
  -1   7   5        3.99        4.07      0.23 o 
   0   7   5        4.07        4.99      0.27 o 
   1   7   5       16.99       21.21      0.51 o 
   2   7   5        0.13        0.29      0.20 o 
   3   7   5       50.97       54.75      1.00 o 
  -5   8   5        0.46        0.85      0.26 o 
  -4   8   5        6.34        4.91      0.32 o 
  -3   8   5        3.85        4.37      0.31 o 
  -2   8   5       22.36       21.41      0.46 o 
  -1   8   5        7.40        8.75      0.43 o 
   0   8   5       12.35       13.03      0.45 o 
   1   8   5        1.17        1.07      0.24 o 
  -2   9   5        4.03        4.36      0.51 o 
   0 -11   6       11.31       14.26      1.14 o 
   1 -11   6        5.31        6.84      1.00 o 
  -2 -10   6       59.73       57.55      1.34 o 
  -1 -10   6       18.96       16.43      0.78 o 
   0 -10   6        6.82        4.92      0.46 o 
   1 -10   6       43.01       39.09      1.20 o 
   2 -10   6       24.86       21.83      1.21 o 
   3 -10   6       20.98       21.14      0.95 o 
   4 -10   6        4.83        6.10      0.65 o 
  -4  -9   6       36.87       37.26      1.26 o 
  -3  -9   6       11.37       10.49      0.69 o 
  -2  -9   6        0.42        0.14      0.47 o 
  -1  -9   6       15.05       11.33      0.58 o 
   0  -9   6       11.29       12.94      0.49 o 
   1  -9   6      246.11      256.46      4.42 o 
   2  -9   6        0.22        0.64      0.40 o 
   3  -9   6      164.36      158.81      5.13 o 
   4  -9   6       10.31        9.59      0.58 o 
   5  -9   6       27.85       26.16      0.88 o 
  -5  -8   6       99.37       98.44      1.89 o 
  -4  -8   6        0.99        1.90      0.33 o 
  -3  -8   6       14.13       14.54      0.63 o 
  -2  -8   6        2.67        3.58      0.38 o 
  -1  -8   6        1.19        1.32      0.35 o 
   0  -8   6      161.60      151.92      2.02 o 
   1  -8   6       69.73       69.70      1.31 o 
   2  -8   6       56.19       58.71      1.46 o 
   3  -8   6      289.36      295.56      6.24 o 
   4  -8   6      368.66      364.29      4.92 o 
   5  -8   6      105.47      101.13      2.22 o 
  -5  -7   6       10.83       11.48      0.55 o 
  -4  -7   6       29.50       26.81      0.71 o 
  -3  -7   6       31.67       32.13      0.75 o 
  -2  -7   6        0.00        0.00      0.27 o 
  -1  -7   6        8.67        6.10      0.37 o 
   0  -7   6      129.74      127.60      1.61 o 
   1  -7   6       51.52       50.46      0.96 o 
   2  -7   6        2.61        2.27      0.27 o 
   3  -7   6      142.68      140.13      2.14 o 
   4  -7   6      117.66      117.58      1.92 o 
   5  -7   6        5.33        6.87      0.58 o 
   6  -7   6       18.29       19.59      1.01 o 
  -6  -6   6       33.88       34.00      1.32 o 
  -5  -6   6        0.03        0.00      0.25 o 
  -4  -6   6        0.43        0.75      0.29 o 
  -3  -6   6        0.69        2.59      0.28 o 
  -2  -6   6       85.12       84.05      1.17 o 
  -1  -6   6       32.83       34.26      0.55 o 
   0  -6   6      447.68      467.38      4.96 o 
   1  -6   6      203.87      212.96      2.36 o 
   2  -6   6       44.64       43.69      0.72 o 
   3  -6   6        3.76        8.32      0.41 o 
   4  -6   6        7.91        8.36      0.55 o 
   5  -6   6       22.76       21.14      0.71 o 
   6  -6   6        9.27       10.37      0.68 o 
  -7  -5   6        1.30        0.03      0.38 o 
  -6  -5   6       57.92       52.51      1.07 o 
  -5  -5   6      308.58      325.12      3.92 o 
  -4  -5   6      433.26      424.99      4.65 o 
  -3  -5   6       55.72       51.36      0.84 o 
  -2  -5   6      329.84      320.49      3.11 o 
  -1  -5   6      108.73      112.34      1.24 o 
   0  -5   6        1.47        1.04      0.14 o 
   1  -5   6      383.21      396.77      4.15 o 
   2  -5   6       32.59       40.43      0.68 o 
   3  -5   6       43.53       44.15      0.81 o 
   4  -5   6       55.37       52.29      1.04 o 
   5  -5   6       11.36       11.57      0.75 o 
   6  -5   6       25.30       32.30      1.36 o 
  -7  -4   6        4.91        4.50      0.50 o 
  -6  -4   6       49.41       52.94      1.21 o 
  -5  -4   6        0.12        0.00      0.27 o 
  -4  -4   6      113.01      102.61      1.58 o 
  -3  -4   6      589.43      591.81      5.52 o 
  -2  -4   6        7.06       13.67      0.47 o 
  -1  -4   6        7.60        6.80      0.25 o 
   0  -4   6      137.86      140.23      1.32 o 
   1  -4   6      214.68      289.63      2.99 o 
   2  -4   6      886.01      927.10      8.90 o 
   3  -4   6       55.33       60.63      0.91 o 
   4  -4   6        0.81        1.07      0.40 o 
   5  -4   6      219.15      222.56      3.23 o 
   6  -4   6        4.06        2.96      0.46 o 
  -7  -3   6        6.03        6.74      0.54 o 
  -6  -3   6      502.55      510.84      6.72 o 
  -5  -3   6      266.17      259.12      3.36 o 
  -4  -3   6      278.18      277.61      3.51 o 
  -3  -3   6      292.78      316.85      3.33 o 
  -2  -3   6      148.90      158.16      1.57 o 
  -1  -3   6      383.99      392.80      3.26 o 
   0  -3   6      409.07      381.73      3.42 o 
   1  -3   6       11.33       10.67      0.36 o 
   2  -3   6       77.36       75.78      0.87 o 
   3  -3   6       82.44       87.23      0.90 o 
   4  -3   6       27.93       29.78      0.66 o 
   5  -3   6        2.88        3.48      0.58 o 
   6  -3   6       60.18       59.31      1.31 o 
  -8  -2   6        9.65        7.27      1.14 o 
  -7  -2   6        2.36        2.67      0.64 o 
  -6  -2   6       90.98       99.07      2.87 o 
  -5  -2   6       38.21       36.40      0.88 o 
  -4  -2   6       22.45       26.10      0.43 o 
  -3  -2   6      288.41      294.39      3.29 o 
  -2  -2   6        9.62        9.82      0.21 o 
  -1  -2   6     1321.53     1362.20     11.57 o 
   0  -2   6        9.58       12.24      0.27 o 
   1  -2   6      298.12      319.15      2.80 o 
   2  -2   6      555.03      500.32      4.10 o 
   3  -2   6       30.08       28.79      0.44 o 
   4  -2   6      319.67      328.04      2.90 o 
   5  -2   6       42.87       45.91      1.34 o 
   6  -2   6       44.78       45.61      1.46 o 
  -8  -1   6       28.70       25.53      1.57 o 
  -7  -1   6       94.35       91.55      2.99 o 
  -6  -1   6       70.64       86.48      1.56 o 
  -5  -1   6       46.20       41.41      0.49 o 
  -4  -1   6       56.87       64.53      0.66 o 
  -3  -1   6       53.24       53.52      0.58 o 
  -2  -1   6      516.68      560.12      4.51 o 
  -1  -1   6      220.07      224.16      2.04 o 
   0  -1   6      242.15      268.13      2.69 o 
   1  -1   6      596.80      595.58      5.04 o 
   2  -1   6      245.61      239.92      2.07 o 
   3  -1   6       35.78       34.53      0.50 o 
   4  -1   6      854.48      883.13      7.33 o 
   5  -1   6       33.03       32.97      0.63 o 
   6  -1   6        0.44        0.00      0.31 o 
  -8   0   6       61.26       61.75      2.42 o 
  -7   0   6      118.99      119.81      3.35 o 
  -6   0   6        0.92        1.74      0.31 o 
  -5   0   6        3.52        4.71      0.20 o 
  -4   0   6      265.49      266.47      2.24 o 
  -3   0   6       12.15       20.55      0.36 o 
  -2   0   6      436.79      463.96      5.23 o 
  -1   0   6        0.28        1.30      0.12 o 
   0   0   6      250.32      263.15      2.61 o 
   1   0   6       45.35       48.44      0.59 o 
   2   0   6      103.45      103.80      1.05 o 
   3   0   6      146.31      145.99      1.41 o 
   4   0   6      264.76      244.55      2.25 o 
   5   0   6      154.50      144.29      2.04 o 
   6   0   6        0.16        0.00      0.24 o 
  -8   1   6        1.05        1.87      1.00 o 
  -7   1   6       19.06       22.31      0.73 o 
  -6   1   6       16.68       19.26      0.42 o 
  -5   1   6      158.18      151.48      1.50 o 
  -4   1   6       36.58       35.84      0.57 o 
  -3   1   6      162.14      173.69      1.74 o 
  -2   1   6        4.79        4.75      0.37 o 
  -1   1   6       36.99       27.61      0.43 o 
   0   1   6        2.46        3.32      0.16 o 
   1   1   6       78.43       69.40      0.85 o 
   2   1   6       26.28       31.68      0.50 o 
   3   1   6       37.16       34.02      0.52 o 
   4   1   6       30.78       30.98      0.60 o 
   5   1   6        8.70        5.66      0.34 o 
   6   1   6        0.72        1.31      0.45 o 
  -8   2   6       12.46       13.00      0.67 o 
  -7   2   6        0.02        0.00      0.31 o 
  -6   2   6        0.39        0.12      0.20 o 
  -5   2   6        0.05        0.89      0.28 o 
  -4   2   6       68.21       63.47      0.84 o 
  -3   2   6       92.34       90.16      1.29 o 
  -2   2   6      114.80      113.49      1.21 o 
  -1   2   6      213.62      215.12      1.99 o 
   0   2   6       68.36       58.82      0.81 o 
   1   2   6        6.58        5.92      0.21 o 
   2   2   6       22.89       23.19      0.40 o 
   3   2   6       65.70       59.31      0.76 o 
   4   2   6        1.99        1.19      0.22 o 
   5   2   6        1.61        1.12      0.24 o 
  -7   3   6       50.40       53.27      0.78 o 
  -6   3   6        0.69        0.26      0.21 o 
  -5   3   6      461.98      448.35      3.97 o 
  -4   3   6      604.55      617.40      5.79 o 
  -3   3   6      314.80      309.41      3.06 o 
  -2   3   6        0.74        1.92      0.19 o 
  -1   3   6        9.34       11.06      0.33 o 
   0   3   6        1.18        0.46      0.14 o 
   1   3   6       27.08       30.19      0.42 o 
   2   3   6       79.14       79.54      0.92 o 
   3   3   6       15.75       15.38      0.45 o 
   4   3   6        3.19        1.54      0.26 o 
   5   3   6        1.01        0.63      0.26 o 
  -7   4   6       11.86       13.14      0.44 o 
  -6   4   6        0.06        0.60      0.21 o 
  -5   4   6       12.40       13.89      0.38 o 
  -4   4   6        0.44        0.64      0.18 o 
  -3   4   6       45.15       41.16      0.60 o 
  -2   4   6      188.08      187.54      1.85 o 
  -1   4   6       55.30       52.21      0.76 o 
   0   4   6       75.27       79.73      1.03 o 
   1   4   6      276.83      267.90      2.48 o 
   2   4   6       24.21       25.35      0.50 o 
   3   4   6        1.15        0.67      0.20 o 
   4   4   6       11.10       11.06      0.42 o 
  -7   5   6       10.86       12.23      0.44 o 
  -6   5   6        0.36        0.20      0.22 o 
  -5   5   6       38.43       40.74      0.63 o 
  -4   5   6       67.97       71.49      0.93 o 
  -3   5   6      195.54      180.98      1.83 o 
  -2   5   6        3.15        2.73      0.23 o 
  -1   5   6       30.42       31.70      0.78 o 
   0   5   6       55.22       52.18      0.70 o 
   1   5   6        8.93       10.46      0.33 o 
   2   5   6        4.87        6.08      0.33 o 
   3   5   6        1.60        1.91      0.29 o 
   4   5   6        7.51        7.85      0.43 o 
  -6   6   6       13.37       16.16      0.45 o 
  -5   6   6        2.29        2.27      0.27 o 
  -4   6   6        0.43        2.08      0.25 o 
  -3   6   6        0.13        0.16      0.19 o 
  -2   6   6       19.70       19.63      0.40 o 
  -1   6   6        0.09        0.71      0.19 o 
   0   6   6        1.39        0.88      0.17 o 
   1   6   6        1.55        1.59      0.22 o 
   2   6   6       20.68       25.55      0.57 o 
   3   6   6        0.58        1.07      0.29 o 
  -5   7   6        0.13        0.49      0.26 o 
  -4   7   6        5.29        6.39      0.30 o 
  -3   7   6        3.94        4.59      0.29 o 
  -2   7   6        0.29        0.09      0.19 o 
  -1   7   6       33.01       33.69      0.58 o 
   0   7   6       35.48       34.86      0.65 o 
   1   7   6        3.02        2.81      0.28 o 
   2   7   6       14.13       12.31      0.43 o 
  -4   8   6       10.13        9.67      0.52 o 
  -3   8   6        5.05        4.25      0.31 o 
  -2   8   6       26.64       26.37      0.60 o 
  -1   8   6       19.90       15.73      0.42 o 
   0   8   6       27.89       28.41      0.56 o 
  -2 -10   7        2.81        4.93      0.52 o 
  -1 -10   7       25.27       23.71      0.85 o 
   0 -10   7       73.04       79.65      1.59 o 
   1 -10   7       31.22       24.53      0.95 o 
   2 -10   7       14.24       13.35      0.75 o 
   3 -10   7       16.32       19.39      0.91 o 
  -4  -9   7        0.00        0.00      0.45 o 
  -3  -9   7        7.23        5.64      0.52 o 
  -2  -9   7       70.15       63.14      1.51 o 
  -1  -9   7       60.75       58.39      1.29 o 
   0  -9   7      124.90      125.36      1.79 o 
   1  -9   7      114.33      117.56      2.41 o 
   2  -9   7        2.70        2.23      0.40 o 
   3  -9   7        5.11        6.92      0.61 o 
   4  -9   7        4.84        3.07      0.89 o 
  -5  -8   7        0.12        0.25      0.31 o 
  -4  -8   7        0.06        0.00      0.35 o 
  -3  -8   7       26.01       25.20      0.98 o 
  -2  -8   7       19.38       13.13      0.74 o 
  -1  -8   7      172.29      142.56      2.36 o 
   0  -8   7      125.38      105.49      1.54 o 
   1  -8   7      120.64      115.79      1.89 o 
   2  -8   7       11.75       11.36      0.71 o 
   3  -8   7       52.05       56.00      1.18 o 
   4  -8   7       47.12       60.93      1.29 o 
   5  -8   7       18.45       17.43      0.74 o 
  -5  -7   7       66.42       64.04      1.21 o 
  -4  -7   7       53.85       52.99      1.03 o 
  -3  -7   7      223.53      181.66      2.83 o 
  -2  -7   7       90.84       91.26      1.65 o 
  -1  -7   7        0.16        0.14      0.27 o 
   0  -7   7     1167.01     1139.17     11.69 o 
   1  -7   7      257.80      261.65      3.37 o 
   2  -7   7       24.87       23.17      0.55 o 
   3  -7   7       95.72       90.33      1.59 o 
   4  -7   7      309.11      313.48      4.30 o 
   5  -7   7       35.87       38.30      1.26 o 
  -6  -6   7        5.76        5.65      0.46 o 
  -5  -6   7        6.48        4.99      0.40 o 
  -4  -6   7       86.35       80.50      1.34 o 
  -3  -6   7       37.82       30.54      0.74 o 
  -2  -6   7      209.94      207.70      2.24 o 
  -1  -6   7        5.91        5.69      0.29 o 
   0  -6   7       33.58       31.94      0.63 o 
   1  -6   7      258.75      256.03      2.83 o 
   2  -6   7       39.70       43.38      0.74 o 
   3  -6   7       58.98       52.05      1.07 o 
   4  -6   7       34.02       35.69      0.88 o 
   5  -6   7        2.30        2.57      0.57 o 
   6  -6   7        0.88        1.14      0.50 o 
  -6  -5   7       83.45       86.27      1.46 o 
  -5  -5   7       64.47       60.73      1.12 o 
  -4  -5   7      139.45      138.78      1.82 o 
  -3  -5   7      879.20      857.18      8.91 o 
  -2  -5   7      139.12      138.67      1.53 o 
  -1  -5   7        3.08        2.26      0.19 o 
   0  -5   7       33.58       38.22      0.63 o 
   1  -5   7        1.97        2.83      0.34 o 
   2  -5   7       78.66       77.11      1.07 o 
   3  -5   7       30.91       25.56      0.63 o 
   4  -5   7        7.05        7.54      0.64 o 
   5  -5   7       19.08       20.68      0.84 o 
   6  -5   7       27.29       28.00      1.05 o 
  -7  -4   7        6.43        7.42      0.67 o 
  -6  -4   7        0.16        0.00      0.33 o 
  -5  -4   7        0.27        0.00      0.29 o 
  -4  -4   7      439.04      475.06      5.76 o 
  -3  -4   7       24.92       28.54      0.52 o 
  -2  -4   7        0.09        0.14      0.15 o 
  -1  -4   7        0.45        0.48      0.19 o 
   0  -4   7      108.69      115.83      1.20 o 
   1  -4   7      228.03      229.89      2.17 o 
   2  -4   7       53.64       68.41      0.95 o 
   3  -4   7       41.55       41.27      0.75 o 
   4  -4   7       33.26       32.51      1.01 o 
   5  -4   7        6.90        4.98      0.80 o 
   6  -4   7       61.47       61.59      1.39 o 
  -7  -3   7        2.64        0.92      0.86 o 
  -6  -3   7       16.99       15.80      1.34 o 
  -5  -3   7       21.33       20.89      0.73 o 
  -4  -3   7       47.08       47.11      0.92 o 
  -3  -3   7      300.37      304.63      3.25 o 
  -2  -3   7       11.42       12.49      0.27 o 
  -1  -3   7       76.81       77.62      0.80 o 
   0  -3   7       57.83       60.55      0.72 o 
   1  -3   7      157.51      144.89      1.41 o 
   2  -3   7      193.96      186.61      1.66 o 
   3  -3   7       13.38        7.82      0.54 o 
   4  -3   7      128.39      132.00      1.76 o 
   5  -3   7       10.26       12.02      0.60 o 
   6  -3   7       16.49       16.35      1.80 o 
  -7  -2   7       16.75       16.11      1.28 o 
  -6  -2   7       15.42       16.62      0.91 o 
  -5  -2   7       30.81       29.72      0.79 o 
  -4  -2   7       61.36       68.31      1.02 o 
  -3  -2   7        4.96       13.91      0.28 o 
  -2  -2   7        0.24        0.18      0.15 o 
  -1  -2   7       72.48       66.62      0.76 o 
   0  -2   7       23.99       16.88      0.34 o 
   1  -2   7      709.90      724.90      6.14 o 
   2  -2   7       30.98       32.31      0.42 o 
   3  -2   7       92.14       96.86      1.33 o 
   4  -2   7      231.14      227.04      2.35 o 
   5  -2   7       14.41       17.68      0.58 o 
   6  -2   7       15.33       14.41      0.91 o 
  -7  -1   7      175.96      159.71      4.42 o 
  -6  -1   7      849.46      820.67     12.98 o 
  -5  -1   7       13.20       20.81      0.46 o 
  -4  -1   7       66.08       64.01      0.74 o 
  -3  -1   7      933.76      981.56      8.03 o 
  -2  -1   7       80.87       94.19      0.92 o 
  -1  -1   7       72.18       67.41      0.98 o 
   0  -1   7      435.77      453.90      3.99 o 
   1  -1   7        3.37        1.51      0.14 o 
   2  -1   7       68.71       70.29      0.78 o 
   3  -1   7        2.41        2.47      0.19 o 
   4  -1   7        5.07        3.56      0.25 o 
   5  -1   7      160.60      163.85      2.50 o 
   6  -1   7       10.47       13.22      1.14 o 
  -8   0   7       29.71       27.81      1.71 o 
  -7   0   7      140.82      135.90      3.99 o 
  -6   0   7        8.18       16.86      1.13 o 
  -5   0   7       30.43       31.75      0.51 o 
  -4   0   7        2.00        2.25      0.20 o 
  -3   0   7       18.60       23.95      0.58 o 
  -2   0   7      171.29      177.26      1.75 o 
  -1   0   7      226.30      229.89      2.15 o 
   0   0   7        0.07        0.29      0.11 o 
   1   0   7      320.08      281.14      2.75 o 
   2   0   7       10.62       13.26      0.31 o 
   3   0   7      405.43      385.49      3.37 o 
   4   0   7      665.55      646.55      5.69 o 
   5   0   7        3.67        3.00      0.28 o 
   6   0   7        2.55        4.74      0.44 o 
  -8   1   7        0.01        0.00      0.45 o 
  -7   1   7        9.21       10.19      0.59 o 
  -6   1   7       46.67       53.30      0.73 o 
  -5   1   7       93.29       80.91      1.02 o 
  -4   1   7       91.43       95.92      1.15 o 
  -3   1   7      123.15      119.09      1.35 o 
  -2   1   7      197.68      182.58      1.90 o 
  -1   1   7        4.80        5.52      0.26 o 
   0   1   7       26.38       28.58      0.51 o 
   1   1   7        0.11        0.00      0.11 o 
   2   1   7        1.33        3.00      0.19 o 
   3   1   7      164.41      179.58      1.78 o 
   4   1   7       19.06       22.47      0.53 o 
   5   1   7       13.49       11.89      0.45 o 
  -7   2   7       19.75       21.95      0.64 o 
  -6   2   7       10.64       10.92      0.37 o 
  -5   2   7        3.83        3.12      0.23 o 
  -4   2   7        0.34        0.32      0.34 o 
  -3   2   7        2.65        2.21      0.21 o 
  -2   2   7       41.28       43.12      0.65 o 
  -1   2   7       94.62       94.19      1.13 o 
   0   2   7        2.84        3.71      0.21 o 
   1   2   7       28.34       28.81      0.46 o 
   2   2   7        8.92       10.29      0.30 o 
   3   2   7       11.60       12.10      0.46 o 
   4   2   7       12.04       14.69      0.46 o 
   5   2   7        0.17        0.01      0.24 o 
  -7   3   7       48.12       54.11      0.80 o 
  -6   3   7        5.39        8.34      0.33 o 
  -5   3   7      314.96      306.82      2.84 o 
  -4   3   7        9.48        7.39      0.37 o 
  -3   3   7      308.32      303.24      3.04 o 
  -2   3   7       96.92       96.13      1.18 o 
  -1   3   7       21.69       23.60      0.48 o 
   0   3   7        5.12        6.48      0.30 o 
   1   3   7        4.42        4.75      0.25 o 
   2   3   7       91.89       91.07      1.28 o 
   3   3   7        0.30        0.96      0.31 o 
   4   3   7        0.27        0.26      0.24 o 
  -7   4   7        9.34        9.91      0.39 o 
  -6   4   7      124.31      124.94      1.39 o 
  -5   4   7       38.85       38.90      0.64 o 
  -4   4   7      120.02      113.17      1.38 o 
  -3   4   7      560.44      545.43      5.23 o 
  -2   4   7       95.37       98.86      1.20 o 
  -1   4   7        0.01        0.00      0.16 o 
   0   4   7       15.83       14.61      0.40 o 
   1   4   7       15.04       15.55      0.39 o 
   2   4   7        3.14        2.97      0.29 o 
   3   4   7        6.04        7.02      0.39 o 
   4   4   7        0.02        0.00      0.33 o 
  -6   5   7       25.02       24.79      0.60 o 
  -5   5   7        0.12        0.04      0.24 o 
  -4   5   7        1.61        1.42      0.23 o 
  -3   5   7       61.89       65.44      0.98 o 
  -2   5   7        1.10        1.65      0.23 o 
  -1   5   7       16.78       16.59      0.43 o 
   0   5   7       31.35       34.61      0.56 o 
   1   5   7        5.41        5.57      0.28 o 
   2   5   7        2.99        4.01      0.33 o 
   3   5   7        8.95       10.44      0.46 o 
  -6   6   7        0.00        0.00      0.25 o 
  -5   6   7        4.87        5.67      0.30 o 
  -4   6   7        0.00        0.07      0.20 o 
  -3   6   7       33.94       31.77      0.61 o 
  -2   6   7        0.65        0.00      0.18 o 
  -1   6   7        1.55        1.01      0.31 o 
   0   6   7       24.33       22.89      0.48 o 
   1   6   7        1.94        2.39      0.26 o 
   2   6   7        0.33        0.61      0.29 o 
  -4   7   7       77.77       59.98      0.90 o 
  -3   7   7        1.13        2.74      0.27 o 
  -2   7   7       43.51       41.59      0.76 o 
  -1   7   7        0.30        0.37      0.20 o 
   0   7   7        0.25        0.50      0.20 o 
   1   7   7        1.92        2.30      0.28 o 
  -2 -10   8       18.78       17.67      0.79 o 
  -1 -10   8        2.28        4.78      0.52 o 
   0 -10   8       60.18       56.44      1.34 o 
   1 -10   8        0.36        0.71      0.40 o 
   2 -10   8       12.09       11.92      1.64 o 
  -3  -9   8        7.45       10.70      0.63 o 
  -2  -9   8       49.46       42.73      1.12 o 
  -1  -9   8       90.95       80.43      1.62 o 
   0  -9   8        2.22        5.48      0.60 o 
   1  -9   8        2.30        2.74      0.71 o 
   2  -9   8       10.22       12.12      0.93 o 
   3  -9   8        4.94        4.93      0.93 o 
   4  -9   8        4.54        5.72      0.61 o 
  -4  -8   8        4.07        2.76      0.43 o 
  -3  -8   8      268.95      256.97      3.84 o 
  -2  -8   8       64.70       63.27      1.71 o 
  -1  -8   8       60.49       45.84      1.10 o 
   0  -8   8      104.57      102.91      1.54 o 
   1  -8   8      131.21      131.25      2.11 o 
   2  -8   8        0.46        0.14      0.30 o 
   3  -8   8       42.54       43.51      1.38 o 
   4  -8   8        1.67        2.94      0.46 o 
  -5  -7   8        1.45        0.69      0.35 o 
  -4  -7   8        7.17        9.51      0.49 o 
  -3  -7   8      151.32      126.85      2.17 o 
  -2  -7   8        1.27        1.60      0.35 o 
  -1  -7   8       80.17       87.29      1.33 o 
   0  -7   8      536.20      529.89      5.67 o 
   1  -7   8       27.76       32.11      0.79 o 
   2  -7   8      100.40       94.85      1.35 o 
   3  -7   8        3.57        2.86      0.57 o 
   4  -7   8       52.37       54.59      1.18 o 
   5  -7   8      107.57      106.95      2.32 o 
  -6  -6   8       49.01       57.44      1.17 o 
  -5  -6   8       51.29       51.18      1.07 o 
  -4  -6   8       12.28       16.86      0.57 o 
  -3  -6   8       17.07       20.41      0.60 o 
  -2  -6   8       39.99       42.95      0.69 o 
  -1  -6   8       27.10       26.78      0.61 o 
   0  -6   8       22.35       22.20      1.17 o 
   1  -6   8        3.06        2.84      0.28 o 
   2  -6   8       77.76       72.96      1.07 o 
   3  -6   8        0.71        0.37      0.29 o 
   4  -6   8        0.56        1.14      0.43 o 
   5  -6   8        0.33        0.00      0.43 o 
  -6  -5   8       14.27       12.82      0.58 o 
  -5  -5   8        8.13        8.06      0.48 o 
  -4  -5   8      981.53      957.13      9.99 o 
  -3  -5   8      422.67      426.55      4.69 o 
  -2  -5   8       83.92       81.76      1.05 o 
  -1  -5   8      324.99      314.31      3.10 o 
   0  -5   8       95.05      103.08      1.33 o 
   1  -5   8       11.39       10.03      0.37 o 
   2  -5   8       62.34       56.29      0.88 o 
   3  -5   8      207.37      194.41      2.40 o 
   4  -5   8        0.74        1.00      0.40 o 
   5  -5   8        0.85        0.04      0.35 o 
  -7  -4   8        6.09        4.90      1.35 o 
  -6  -4   8       31.40       36.15      1.31 o 
  -5  -4   8        2.26        1.64      0.49 o 
  -4  -4   8      101.40       96.86      1.64 o 
  -3  -4   8        3.61        4.54      0.27 o 
  -2  -4   8      258.43      247.34      2.49 o 
  -1  -4   8       97.42       96.72      1.02 o 
   0  -4   8        0.28        0.44      0.13 o 
   1  -4   8       39.04       45.11      0.75 o 
   2  -4   8      118.72      106.21      1.44 o 
   3  -4   8       50.08       49.10      1.04 o 
   4  -4   8       53.53       50.77      1.18 o 
   5  -4   8       35.66       38.73      1.03 o 
   6  -4   8        0.56        0.00      0.40 o 
  -7  -3   8        2.04        3.07      0.78 o 
  -6  -3   8        1.39        1.94      0.57 o 
  -5  -3   8       28.57       32.11      1.11 o 
  -4  -3   8       94.32       89.99      1.49 o 
  -3  -3   8       14.07       11.97      0.50 o 
  -2  -3   8        6.11        3.69      0.18 o 
  -1  -3   8       40.88       37.14      0.56 o 
   0  -3   8      311.50      312.11      2.89 o 
   1  -3   8        6.77       10.77      0.30 o 
   2  -3   8       21.67       22.45      0.44 o 
   3  -3   8        4.87        5.05      0.35 o 
   4  -3   8        5.50        4.91      0.56 o 
   5  -3   8        2.34        2.70      0.41 o 
   6  -3   8        5.15        5.20      0.54 o 
  -7  -2   8       11.62       14.12      1.28 o 
  -6  -2   8       33.01       35.80      1.21 o 
  -5  -2   8        5.85        6.51      0.61 o 
  -4  -2   8       38.14       40.88      0.86 o 
  -3  -2   8       73.40       81.12      0.97 o 
  -2  -2   8       64.56       53.19      0.69 o 
  -1  -2   8       87.82       89.66      1.23 o 
   0  -2   8        1.33        2.18      0.21 o 
   1  -2   8      178.78      185.18      1.89 o 
   2  -2   8       43.82       41.57      0.75 o 
   3  -2   8       26.40       26.15      0.45 o 
   4  -2   8       79.36       78.92      1.28 o 
   5  -2   8       16.45       16.03      0.58 o 
   6  -2   8        8.55        9.71      0.81 o 
  -7  -1   8       24.00       31.23      1.71 o 
  -6  -1   8       90.06       76.79      1.82 o 
  -5  -1   8       54.95       54.58      1.09 o 
  -4  -1   8       48.17       43.52      0.67 o 
  -3  -1   8        1.25        2.26      0.27 o 
  -2  -1   8      144.69      134.03      1.47 o 
  -1  -1   8      219.75      226.89      2.31 o 
   0  -1   8      157.79      162.40      1.73 o 
   1  -1   8       18.24       23.74      0.42 o 
   2  -1   8        9.79       10.07      0.30 o 
   3  -1   8       21.71       21.49      0.43 o 
   4  -1   8        1.42        1.61      0.34 o 
   5  -1   8        2.94        3.59      0.36 o 
  -7   0   8       18.35       19.11      1.43 o 
  -6   0   8        1.36        1.06      0.36 o 
  -5   0   8        6.68        5.96      0.26 o 
  -4   0   8       15.75       14.01      0.40 o 
  -3   0   8      142.31      138.48      1.53 o 
  -2   0   8        0.18        0.00      0.14 o 
  -1   0   8      258.87      283.52      2.82 o 
   0   0   8      518.12      554.35      5.27 o 
   1   0   8        0.87        0.85      0.20 o 
   2   0   8        2.81        2.65      0.20 o 
   3   0   8      164.75      171.22      1.74 o 
   4   0   8       21.35       21.08      0.79 o 
   5   0   8        2.28        1.30      0.28 o 
  -7   1   8       64.30       69.91      1.47 o 
  -6   1   8        0.09        0.51      0.20 o 
  -5   1   8       46.97       51.55      0.80 o 
  -4   1   8        9.76       10.69      0.38 o 
  -3   1   8       18.09       18.63      0.45 o 
  -2   1   8      177.53      171.58      1.84 o 
  -1   1   8       56.95       62.08      0.84 o 
   0   1   8       41.20       38.86      0.64 o 
   1   1   8       41.52       38.81      0.56 o 
   2   1   8      158.21      156.83      1.75 o 
   3   1   8      258.90      272.56      2.83 o 
   4   1   8        1.09        0.20      0.22 o 
   5   1   8       42.30       40.91      0.77 o 
  -7   2   8        5.64        7.36      0.40 o 
  -6   2   8        0.20        0.06      0.20 o 
  -5   2   8        0.25        0.00      0.21 o 
  -4   2   8        7.45        7.77      0.33 o 
  -3   2   8       22.59       23.45      0.53 o 
  -2   2   8       13.86       11.09      0.60 o 
  -1   2   8        0.18        0.05      0.17 o 
   0   2   8       25.39       24.72      0.51 o 
   1   2   8       30.80       33.46      0.57 o 
   2   2   8        1.54        1.33      0.23 o 
   3   2   8        9.52       11.69      0.59 o 
   4   2   8        1.95        0.86      0.30 o 
  -7   3   8        3.02        3.32      0.33 o 
  -6   3   8       26.48       25.59      0.55 o 
  -5   3   8       35.51       35.23      0.78 o 
  -4   3   8      167.07      161.78      2.05 o 
  -3   3   8      236.59      241.54      2.52 o 
  -2   3   8      136.96      147.11      1.67 o 
  -1   3   8       15.75       15.25      0.42 o 
   0   3   8        5.07        5.72      0.29 o 
   1   3   8       19.27       15.45      0.38 o 
   2   3   8       23.90       29.74      0.59 o 
   3   3   8        7.22        8.42      0.43 o 
   4   3   8        4.78        3.82      0.37 o 
  -6   4   8        2.87        3.15      0.34 o 
  -5   4   8        8.51        9.60      0.38 o 
  -4   4   8        0.35        0.54      0.24 o 
  -3   4   8       11.17       13.41      0.42 o 
  -2   4   8        8.51        9.78      0.38 o 
  -1   4   8        1.79        1.78      0.25 o 
   0   4   8        0.01        0.09      0.19 o 
   1   4   8        2.16        1.66      0.21 o 
   2   4   8       26.11       26.56      0.64 o 
   3   4   8       10.19        8.08      0.50 o 
  -6   5   8        0.75        1.14      0.27 o 
  -5   5   8        4.56        3.52      0.31 o 
  -4   5   8        3.80        4.81      0.33 o 
  -3   5   8       13.53       10.60      0.48 o 
  -2   5   8        6.92       10.24      0.40 o 
  -1   5   8        0.03        0.00      0.20 o 
   0   5   8       67.77       62.47      0.93 o 
   1   5   8       16.93       16.63      0.43 o 
   2   5   8        0.03        0.00      0.23 o 
  -5   6   8       18.00       21.91      0.55 o 
  -4   6   8       82.12       74.09      1.09 o 
  -3   6   8       21.24       14.69      0.48 o 
  -2   6   8        8.34        9.62      0.46 o 
  -1   6   8        7.03        6.83      0.32 o 
   0   6   8        7.45        5.30      0.30 o 
   1   6   8        2.24        1.68      0.26 o 
  -3   7   8        8.88        8.44      0.38 o 
  -2   7   8        4.16        4.53      0.52 o 
  -1   7   8        0.88        1.16      0.22 o 
  -1 -10   9        3.48        2.18      0.43 o 
   0 -10   9       19.36       22.06      1.06 o 
   1 -10   9        2.48        4.02      0.86 o 
  -3  -9   9       22.37       25.13      0.90 o 
  -2  -9   9        3.00        2.53      0.43 o 
  -1  -9   9       12.21       12.18      0.79 o 
   0  -9   9       58.72       61.06      1.31 o 
   1  -9   9       40.52       46.58      1.36 o 
   2  -9   9        6.85        6.21      0.61 o 
   3  -9   9       63.95       63.83      1.66 o 
  -4  -8   9       47.50       57.02      1.81 o 
  -3  -8   9        0.11        0.05      0.35 o 
  -2  -8   9       13.53       11.81      0.63 o 
  -1  -8   9        0.20        0.27      0.31 o 
   0  -8   9       19.87       15.24      0.68 o 
   1  -8   9       15.10       12.71      0.60 o 
   2  -8   9       63.29       56.83      1.51 o 
   3  -8   9        9.67       11.35      0.71 o 
   4  -8   9       69.28       66.43      1.40 o 
  -5  -7   9        0.43        1.08      0.35 o 
  -4  -7   9       68.19       71.42      1.61 o 
  -3  -7   9       14.26       11.11      0.60 o 
  -2  -7   9       66.62       55.77      1.23 o 
  -1  -7   9        5.22        5.02      0.37 o 
   0  -7   9       52.62       55.35      1.15 o 
   1  -7   9       73.93       74.35      1.37 o 
   2  -7   9       70.27       65.77      1.29 o 
   3  -7   9        3.19        3.07      0.38 o 
   4  -7   9        0.43        0.00      0.40 o 
  -6  -6   9       27.75       32.57      1.04 o 
  -5  -6   9       18.81       18.84      0.77 o 
  -4  -6   9       74.76       72.27      1.26 o 
  -3  -6   9       13.32       10.08      0.44 o 
  -2  -6   9        0.02        0.00      0.22 o 
  -1  -6   9       53.98       51.71      0.91 o 
   0  -6   9      196.51      196.42      2.66 o 
   1  -6   9       46.89       43.50      0.92 o 
   2  -6   9        2.99        5.06      0.36 o 
   3  -6   9       66.21       53.87      1.10 o 
   4  -6   9       30.91       34.46      1.16 o 
   5  -6   9        0.83        0.00      0.43 o 
  -6  -5   9        4.47        6.06      0.62 o 
  -5  -5   9        0.93        0.80      0.38 o 
  -4  -5   9        6.62       10.97      0.63 o 
  -3  -5   9       31.53       29.18      0.69 o 
  -2  -5   9      159.37      153.80      1.70 o 
  -1  -5   9     1898.10     1944.36     19.67 o 
   0  -5   9        4.85        4.85      0.66 o 
   1  -5   9      117.30      114.28      1.57 o 
   2  -5   9       22.61       17.79      0.51 o 
   3  -5   9        0.00        0.00      0.25 o 
   4  -5   9       39.11       40.38      1.26 o 
   5  -5   9        2.65        2.42      0.54 o 
  -6  -4   9       14.85       14.62      0.91 o 
  -5  -4   9       75.04       69.87      1.76 o 
  -4  -4   9      101.20       97.08      2.11 o 
  -3  -4   9      160.03      164.94      2.38 o 
  -2  -4   9      633.41      660.62      6.21 o 
  -1  -4   9       18.79       19.69      0.49 o 
   0  -4   9        4.71        4.62      0.28 o 
   1  -4   9        1.56        0.95      0.23 o 
   2  -4   9       70.96       73.62      1.14 o 
   3  -4   9        8.89        9.79      0.52 o 
   4  -4   9       54.76       54.66      1.02 o 
   5  -4   9        0.07        0.00      0.37 o 
  -7  -3   9       98.54      102.06      2.37 o 
  -6  -3   9        7.87        8.92      0.75 o 
  -5  -3   9       23.01       19.78      0.95 o 
  -4  -3   9       18.54       18.65      0.60 o 
  -3  -3   9      125.90      128.52      1.94 o 
  -2  -3   9        2.65        4.02      0.27 o 
  -1  -3   9        1.71        2.50      0.22 o 
   0  -3   9        4.75        4.25      0.23 o 
   1  -3   9       20.19       20.58      0.43 o 
   2  -3   9        5.61        7.60      0.46 o 
   3  -3   9       56.18       56.08      0.99 o 
   4  -3   9       21.58       22.01      0.64 o 
   5  -3   9       16.90       17.76      0.77 o 
  -7  -2   9       13.01        9.13      1.14 o 
  -6  -2   9       28.96       26.36      1.06 o 
  -5  -2   9        0.81        0.71      0.40 o 
  -4  -2   9       10.44       10.85      0.54 o 
  -3  -2   9       30.75       32.79      0.57 o 
  -2  -2   9        0.00        0.16      0.14 o 
  -1  -2   9        9.99        9.40      0.33 o 
   0  -2   9       45.08       46.38      0.71 o 
   1  -2   9       17.13       17.17      0.41 o 
   2  -2   9        2.20        2.10      0.19 o 
   3  -2   9      147.35      153.43      1.78 o 
   4  -2   9       44.37       40.80      0.87 o 
   5  -2   9       29.05       34.62      0.83 o 
  -7  -1   9        0.92        1.57      0.71 o 
  -6  -1   9        6.22        6.87      0.61 o 
  -5  -1   9      133.52      118.66      1.99 o 
  -4  -1   9      164.11      151.88      1.71 o 
  -3  -1   9       16.91       17.74      0.40 o 
  -2  -1   9      140.85      133.67      1.50 o 
  -1  -1   9       44.20       44.39      0.68 o 
   0  -1   9        6.35        8.68      0.33 o 
   1  -1   9        2.93        2.24      0.25 o 
   2  -1   9        7.88        9.67      0.34 o 
   3  -1   9       77.50       78.07      1.07 o 
   4  -1   9        0.20        0.00      0.19 o 
   5  -1   9       67.79       64.05      1.36 o 
  -7   0   9      188.12      172.26      4.71 o 
  -6   0   9       61.52       59.17      1.71 o 
  -5   0   9        5.46        4.16      0.52 o 
  -4   0   9       50.23       44.73      0.73 o 
  -3   0   9        3.18        2.77      0.24 o 
  -2   0   9        4.24        3.79      0.26 o 
  -1   0   9        0.49        0.71      0.19 o 
   0   0   9      307.31      310.36      3.12 o 
   1   0   9        8.33        7.28      0.35 o 
   2   0   9       66.36       59.20      0.87 o 
   3   0   9      258.80      271.12      2.84 o 
   4   0   9       62.96       53.52      0.91 o 
  -7   1   9       30.80       30.71      1.43 o 
  -6   1   9       28.07       31.55      0.57 o 
  -5   1   9       49.50       52.62      1.26 o 
  -4   1   9      179.28      172.66      1.90 o 
  -3   1   9       12.44       13.81      0.39 o 
  -2   1   9       80.69       79.80      1.04 o 
  -1   1   9       20.99       21.63      0.50 o 
   0   1   9        6.38        6.92      0.30 o 
   1   1   9        7.53        7.15      0.33 o 
   2   1   9        0.46        0.17      0.20 o 
   3   1   9       12.48       12.91      0.46 o 
   4   1   9       18.27       20.16      0.59 o 
  -7   2   9        1.39        3.31      0.35 o 
  -6   2   9        3.60        4.05      0.29 o 
  -5   2   9        1.73        1.11      0.29 o 
  -4   2   9        7.33        7.69      0.50 o 
  -3   2   9       16.54       15.45      0.45 o 
  -2   2   9        7.42        9.88      0.38 o 
  -1   2   9        8.24        9.09      0.38 o 
   0   2   9        3.82        4.60      0.28 o 
   1   2   9        1.25        0.50      0.18 o 
   2   2   9      112.64      117.52      1.44 o 
   3   2   9       32.23       36.52      0.80 o 
   4   2   9       31.25       32.29      0.95 o 
  -6   3   9       23.43       30.97      0.61 o 
  -5   3   9       43.30       40.75      0.91 o 
  -4   3   9      142.37      151.52      1.98 o 
  -3   3   9      134.03      136.19      1.61 o 
  -2   3   9        3.58        3.05      0.29 o 
  -1   3   9        0.13        0.00      0.19 o 
   0   3   9       26.38       23.97      0.53 o 
   1   3   9       15.25       14.93      0.42 o 
   2   3   9      115.14      114.63      1.45 o 
   3   3   9       15.31       11.46      0.51 o 
  -6   4   9        0.39        0.36      0.24 o 
  -5   4   9       26.03       28.11      0.62 o 
  -4   4   9       90.94       88.03      1.34 o 
  -3   4   9       45.15       46.37      0.80 o 
  -2   4   9       53.28       54.53      0.87 o 
  -1   4   9       69.91       70.71      1.03 o 
   0   4   9       12.53       12.91      0.44 o 
   1   4   9        2.38        2.36      0.24 o 
   2   4   9       13.40       10.51      0.48 o 
  -5   5   9       12.37       12.30      0.47 o 
  -4   5   9       62.72       52.27      0.87 o 
  -3   5   9        8.39        5.15      0.39 o 
  -2   5   9        0.44        0.97      0.26 o 
  -1   5   9       14.61       14.73      0.46 o 
   0   5   9        4.49        2.43      0.25 o 
   1   5   9        1.91        1.88      0.26 o 
  -3   6   9        6.35        8.26      0.40 o 
  -2   6   9        0.00        0.00      0.26 o 
  -1   6   9        5.94        5.61      0.32 o 
  -2  -9  10       16.56       16.45      0.92 o 
  -1  -9  10        5.02        4.24      0.48 o 
   0  -9  10       59.37       56.63      1.29 o 
   1  -9  10       70.93       68.42      1.76 o 
   2  -9  10       15.57       13.76      1.00 o 
  -4  -8  10        7.99       12.50      0.70 o 
  -3  -8  10       28.20       35.08      1.04 o 
  -2  -8  10       41.14       44.73      1.18 o 
  -1  -8  10       12.72       13.89      0.69 o 
   0  -8  10       79.46       68.47      1.37 o 
   1  -8  10       67.39       66.11      1.37 o 
   2  -8  10        0.56        1.70      0.50 o 
   3  -8  10        8.97        9.43      0.71 o 
  -4  -7  10        8.16        6.44      0.75 o 
  -3  -7  10       18.71       19.33      0.77 o 
  -2  -7  10        9.33        9.54      0.57 o 
  -1  -7  10      306.40      316.47      3.82 o 
   0  -7  10        1.53        1.22      0.52 o 
   1  -7  10       10.53       10.09      0.58 o 
   2  -7  10       51.13       50.21      1.15 o 
   3  -7  10        1.12        0.29      0.40 o 
   4  -7  10       13.71       17.48      0.91 o 
  -5  -6  10        3.78        2.24      0.53 o 
  -4  -6  10       39.62       34.35      1.42 o 
  -3  -6  10      118.63      122.36      2.62 o 
  -2  -6  10       20.74       21.16      0.62 o 
  -1  -6  10      277.71      275.64      3.88 o 
   0  -6  10      174.33      179.71      2.68 o 
   1  -6  10       49.80       47.76      1.07 o 
   2  -6  10       76.90       79.23      1.26 o 
   3  -6  10       13.29       13.14      0.81 o 
   4  -6  10       24.47       21.79      1.57 o 
  -6  -5  10        7.25       10.70      0.70 o 
  -5  -5  10       49.64       50.13      1.23 o 
  -4  -5  10      124.80      111.95      2.00 o 
  -3  -5  10      342.88      332.41      4.60 o 
  -2  -5  10      590.77      598.80      6.59 o 
  -1  -5  10        6.42        6.53      0.52 o 
   0  -5  10      177.33      172.74      2.60 o 
   1  -5  10       30.61       28.49      0.72 o 
   2  -5  10        6.34        5.68      0.39 o 
   3  -5  10        5.28        3.57      0.41 o 
   4  -5  10       43.57       40.61      1.87 o 
  -6  -4  10       15.10       17.11      0.95 o 
  -5  -4  10        0.00        0.00      0.45 o 
  -4  -4  10        0.51        2.01      0.45 o 
  -3  -4  10        6.34        7.41      0.42 o 
  -2  -4  10       75.08       77.64      1.22 o 
  -1  -4  10       45.31       47.23      0.87 o 
   0  -4  10       62.01       62.10      1.02 o 
   1  -4  10        5.79        4.91      0.37 o 
   2  -4  10       51.75       45.46      1.01 o 
   3  -4  10       97.48       94.79      1.46 o 
   4  -4  10       17.42       13.62      0.68 o 
  -6  -3  10        7.47        4.52      0.61 o 
  -5  -3  10      102.15       97.85      2.17 o 
  -4  -3  10       13.88       14.12      0.56 o 
  -3  -3  10      115.87      121.16      1.91 o 
  -2  -3  10      192.86      213.03      2.96 o 
  -1  -3  10       21.18       22.19      0.62 o 
   0  -3  10       38.15       43.56      1.12 o 
   1  -3  10       73.82       70.85      0.98 o 
   2  -3  10       87.78       92.59      1.62 o 
   3  -3  10        0.70        0.19      0.38 o 
   4  -3  10        0.04        0.00      0.26 o 
  -6  -2  10       14.39       12.69      0.81 o 
  -5  -2  10       42.81       40.55      1.26 o 
  -4  -2  10        0.77        0.53      0.29 o 
  -3  -2  10        8.76        8.91      0.42 o 
  -2  -2  10        8.34        8.76      0.33 o 
  -1  -2  10        1.50        0.64      0.20 o 
   0  -2  10        5.29        5.75      0.29 o 
   1  -2  10       39.07       40.18      0.80 o 
   2  -2  10        0.23        0.58      0.21 o 
   3  -2  10       40.41       41.86      1.01 o 
   4  -2  10        0.86        1.15      0.37 o 
  -7  -1  10        9.68       12.83      1.28 o 
  -6  -1  10        0.14        2.00      0.45 o 
  -5  -1  10       88.85       82.46      1.50 o 
  -4  -1  10        5.19        4.27      0.30 o 
  -3  -1  10       18.10       20.09      0.57 o 
  -2  -1  10        4.01        5.88      0.29 o 
  -1  -1  10       56.76       58.43      0.84 o 
   0  -1  10        0.01        0.14      0.20 o 
   1  -1  10       74.19       75.50      1.10 o 
   2  -1  10        5.59        4.34      0.29 o 
   3  -1  10       12.79       11.38      0.41 o 
   4  -1  10        5.28        3.83      0.46 o 
  -6   0  10        0.75        0.14      0.57 o 
  -5   0  10       66.53       64.63      1.02 o 
  -4   0  10       48.86       40.80      0.71 o 
  -3   0  10       24.52       24.45      0.53 o 
  -2   0  10        1.42        1.77      0.22 o 
  -1   0  10        0.75        1.06      0.21 o 
   0   0  10       12.64       10.45      0.37 o 
   1   0  10       98.57       95.57      1.37 o 
   2   0  10       59.42       62.43      0.94 o 
   3   0  10        0.00        0.00      0.22 o 
   4   0  10        0.03        0.02      0.27 o 
  -6   1  10        0.01        0.00      0.25 o 
  -5   1  10        4.93        4.88      0.37 o 
  -4   1  10       28.06       24.34      0.55 o 
  -3   1  10       12.12       13.57      0.50 o 
  -2   1  10       40.78       44.68      0.74 o 
  -1   1  10        0.15        0.11      0.19 o 
   0   1  10        8.14        8.52      0.37 o 
   1   1  10        0.75        0.73      0.21 o 
   2   1  10       35.37       34.05      0.66 o 
   3   1  10       40.40       34.98      0.71 o 
  -6   2  10       14.07       17.73      0.54 o 
  -5   2  10        8.26        6.49      0.41 o 
  -4   2  10       28.36       26.13      0.62 o 
  -3   2  10       11.15       11.60      0.42 o 
  -2   2  10       51.41       51.35      0.83 o 
  -1   2  10      121.03      123.38      1.79 o 
   0   2  10        3.32        3.91      0.34 o 
   1   2  10        2.60        3.18      0.27 o 
   2   2  10       95.28       99.73      1.34 o 
   3   2  10        0.01        0.00      0.30 o 
  -6   3  10        2.05        3.19      0.30 o 
  -5   3  10       14.04       13.21      0.55 o 
  -4   3  10       43.95       41.95      0.86 o 
  -3   3  10        7.70        6.95      0.37 o 
  -2   3  10      330.40      323.99      3.35 o 
  -1   3  10      103.89      107.79      1.81 o 
   0   3  10       15.52       17.24      0.51 o 
   1   3  10       18.34       19.23      0.48 o 
   2   3  10        0.92        0.01      0.23 o 
  -5   4  10        1.86        1.98      0.32 o 
  -4   4  10        5.19        5.96      0.44 o 
  -3   4  10        6.94        5.79      0.41 o 
  -2   4  10       26.51       23.89      0.59 o 
  -1   4  10        3.04        2.97      0.29 o 
   0   4  10        1.09        1.59      0.29 o 
   1   4  10        4.31        4.38      0.31 o 
  -4   5  10       15.80       14.03      0.66 o 
  -3   5  10       23.30       20.71      0.66 o 
  -2   5  10        5.04        6.54      0.38 o 
  -1   5  10        0.03        0.24      0.25 o 
   0   5  10        4.00        3.47      0.30 o 
  -1  -9  11        7.35        6.86      0.68 o 
   0  -9  11       20.31       18.73      0.77 o 
   1  -9  11        5.61        5.34      0.52 o 
  -3  -8  11        2.44        1.63      0.55 o 
  -2  -8  11       91.40       98.02      2.37 o 
  -1  -8  11       22.01       22.96      0.82 o 
   0  -8  11       10.82       10.19      0.60 o 
   1  -8  11       79.49       82.58      1.62 o 
   2  -8  11       14.73       15.99      0.85 o 
  -4  -7  11        4.73        3.01      0.58 o 
  -3  -7  11        4.33        3.91      1.00 o 
  -2  -7  11       11.68       13.57      0.85 o 
  -1  -7  11        4.89        5.29      0.46 o 
   0  -7  11        0.52        0.63      0.35 o 
   1  -7  11        0.16        0.00      0.39 o 
   2  -7  11       11.23       11.83      0.60 o 
   3  -7  11        0.02        0.00      0.40 o 
  -5  -6  11       12.84       16.55      0.79 o 
  -4  -6  11      114.53      113.05      2.62 o 
  -3  -6  11        7.44        6.12      1.21 o 
  -2  -6  11       33.99       33.80      0.96 o 
  -1  -6  11       12.88       11.87      0.63 o 
   0  -6  11        5.54        4.69      0.44 o 
   1  -6  11       18.84       13.85      0.66 o 
   2  -6  11        1.65        0.29      0.29 o 
   3  -6  11       12.46       14.43      1.21 o 
  -5  -5  11        7.40        7.40      0.60 o 
  -4  -5  11        7.23        9.14      0.81 o 
  -3  -5  11       94.22       99.60      1.50 o 
  -2  -5  11        8.90        8.27      0.54 o 
  -1  -5  11       49.46       45.54      1.12 o 
   0  -5  11      173.61      179.52      2.74 o 
   1  -5  11       66.67       66.57      1.14 o 
   2  -5  11        0.53        0.00      0.29 o 
   3  -5  11        0.56        1.25      0.35 o 
   4  -5  11        1.89        0.50      0.50 o 
  -6  -4  11       27.99       29.02      1.21 o 
  -5  -4  11      109.94      108.55      2.41 o 
  -4  -4  11        2.04        1.74      0.50 o 
  -3  -4  11       19.31       18.91      0.59 o 
  -2  -4  11      601.31      597.89      6.64 o 
  -1  -4  11      971.62      999.36     10.73 o 
   0  -4  11        0.86        1.14      0.31 o 
   1  -4  11       43.25       39.15      0.95 o 
   2  -4  11       50.15       48.95      1.10 o 
   3  -4  11       33.41       29.00      1.56 o 
   4  -4  11        8.68        9.72      0.81 o 
  -6  -3  11       13.27       13.69      0.91 o 
  -5  -3  11        1.53        1.44      0.50 o 
  -4  -3  11        1.27        1.01      0.31 o 
  -3  -3  11       50.92       48.79      1.06 o 
  -2  -3  11      204.81      207.25      2.93 o 
  -1  -3  11       32.87       37.74      0.69 o 
   0  -3  11        2.99        3.52      0.37 o 
   1  -3  11        6.32        6.52      0.46 o 
   2  -3  11        0.03        0.00      0.41 o 
   3  -3  11        0.63        0.00      0.29 o 
   4  -3  11        2.20        1.54      0.38 o 
  -6  -2  11        6.06        8.63      0.71 o 
  -5  -2  11        8.90        6.75      1.28 o 
  -4  -2  11        3.02        2.92      0.38 o 
  -3  -2  11        0.36        0.00      0.25 o 
  -2  -2  11       11.38       12.65      0.43 o 
  -1  -2  11       36.99       36.90      0.66 o 
   0  -2  11        4.50        4.59      0.30 o 
   1  -2  11        4.80        5.29      0.37 o 
   2  -2  11        0.03        0.23      0.29 o 
   3  -2  11       11.23       11.08      0.60 o 
  -6  -1  11        3.34        4.99      0.86 o 
  -5  -1  11       22.56       25.12      0.79 o 
  -4  -1  11        0.28        0.08      0.24 o 
  -3  -1  11       15.83       12.90      0.40 o 
  -2  -1  11       16.72       15.46      0.46 o 
  -1  -1  11        0.09        0.06      0.19 o 
   0  -1  11       33.35       29.66      0.69 o 
   1  -1  11        4.66        4.58      0.35 o 
   2  -1  11        2.23        3.36      0.29 o 
   3  -1  11        0.67        0.22      0.26 o 
  -6   0  11       21.74       18.25      1.28 o 
  -5   0  11       72.45       68.42      1.58 o 
  -4   0  11       21.06       20.87      0.52 o 
  -3   0  11        2.29        0.79      0.22 o 
  -2   0  11        4.52        5.48      0.32 o 
  -1   0  11       19.50       17.59      0.56 o 
   0   0  11       12.16       12.51      0.43 o 
   1   0  11        3.55        4.05      0.48 o 
   2   0  11       71.53       78.43      1.13 o 
   3   0  11        1.11        0.00      0.24 o 
  -6   1  11        5.07        4.14      0.39 o 
  -5   1  11        0.37        0.02      0.24 o 
  -4   1  11        7.74        7.76      0.38 o 
  -3   1  11       38.64       39.14      0.71 o 
  -2   1  11        0.76        0.86      0.22 o 
  -1   1  11       58.38       54.36      0.88 o 
   0   1  11        8.42        8.85      0.38 o 
   1   1  11        9.57       11.15      0.42 o 
   2   1  11      102.45       96.57      1.31 o 
  -5   2  11       15.34       12.40      0.51 o 
  -4   2  11        0.24        0.47      0.24 o 
  -3   2  11        8.74        7.47      0.38 o 
  -2   2  11        4.72        4.94      0.33 o 
  -1   2  11        0.35        0.31      0.33 o 
   0   2  11       12.29       12.53      0.46 o 
   1   2  11       12.42       12.31      0.46 o 
   2   2  11       14.96       19.12      0.56 o 
  -5   3  11       15.28       17.89      0.62 o 
  -4   3  11       36.82       40.55      0.87 o 
  -3   3  11       15.97       18.25      0.52 o 
  -2   3  11       81.50       84.66      1.18 o 
  -1   3  11       16.39       15.98      0.51 o 
   0   3  11        1.21        1.39      0.24 o 
   1   3  11        0.02        0.00      0.26 o 
  -3   4  11        5.95        8.24      0.48 o 
  -2   4  11        1.17        1.22      0.28 o 
  -1   4  11       24.07       24.59      0.61 o 
  -2  -8  12        0.10        0.00      0.45 o 
  -1  -8  12        3.00        4.26      0.52 o 
   0  -8  12        4.76        6.94      0.52 o 
   1  -8  12       53.96       56.59      1.32 o 
  -3  -7  12       29.19       40.17      1.46 o 
  -2  -7  12        1.67        1.41      0.55 o 
  -1  -7  12       11.30       13.12      0.84 o 
   0  -7  12        0.75        0.91      0.46 o 
   1  -7  12        1.44        1.01      0.35 o 
   2  -7  12        3.68        4.80      0.49 o 
  -4  -6  12        2.90        2.85      0.61 o 
  -3  -6  12        1.48        2.54      0.55 o 
  -2  -6  12        0.14        0.29      0.33 o 
  -1  -6  12       21.75       22.24      0.79 o 
   0  -6  12       22.21       25.55      1.65 o 
   1  -6  12       16.28       14.53      0.68 o 
   2  -6  12       23.08       22.57      0.79 o 
  -4  -5  12        3.55        4.94      0.83 o 
  -3  -5  12       30.39       33.75      0.92 o 
  -2  -5  12       40.13       40.69      1.06 o 
  -1  -5  12      129.91      136.42      2.27 o 
   0  -5  12      164.99      166.90      2.63 o 
   1  -5  12        0.57        0.53      0.31 o 
   2  -5  12        6.72        4.01      0.43 o 
   3  -5  12        0.10        0.05      0.31 o 
  -5  -4  12      104.87      116.20      4.99 o 
  -4  -4  12        0.24        0.00      0.40 o 
  -3  -4  12       11.40       12.43      0.53 o 
  -2  -4  12       58.71       64.43      1.13 o 
  -1  -4  12        9.14        9.80      0.58 o 
   0  -4  12       85.89       84.59      1.37 o 
   1  -4  12       57.59       56.10      1.56 o 
   2  -4  12       15.98       15.93      0.68 o 
   3  -4  12       21.84       19.09      0.77 o 
  -5  -3  12        9.05        8.23      0.71 o 
  -4  -3  12       23.92       18.67      0.71 o 
  -3  -3  12        0.41        0.31      0.29 o 
  -2  -3  12       55.34       59.77      1.08 o 
  -1  -3  12        7.14        7.69      0.48 o 
   0  -3  12        0.54        1.11      0.29 o 
   1  -3  12        0.76        1.73      0.33 o 
   2  -3  12       13.33        9.27      0.61 o 
   3  -3  12       18.89       20.91      0.79 o 
  -5  -2  12        0.03        0.00      0.40 o 
  -4  -2  12        8.79        8.13      0.52 o 
  -3  -2  12       88.95       89.07      1.59 o 
  -2  -2  12      137.28      146.50      1.72 o 
  -1  -2  12        2.01        3.16      0.30 o 
   0  -2  12        5.89        6.20      0.41 o 
   1  -2  12       23.64       24.50      0.72 o 
   2  -2  12        1.43        1.71      0.41 o 
   3  -2  12       13.21       14.26      0.68 o 
  -5  -1  12        0.62        1.18      0.35 o 
  -4  -1  12       32.31       24.52      0.79 o 
  -3  -1  12      244.07      254.47      2.73 o 
  -2  -1  12        0.20        0.34      0.27 o 
  -1  -1  12        0.25        0.66      0.24 o 
   0  -1  12       17.60       22.32      0.62 o 
   1  -1  12        1.01        1.65      0.26 o 
   2  -1  12        0.40        1.09      0.28 o 
  -5   0  12        0.00        0.29      0.33 o 
  -4   0  12        1.66        3.47      0.32 o 
  -3   0  12        9.64        9.44      0.39 o 
  -2   0  12        0.46        0.00      0.19 o 
  -1   0  12        1.67        3.54      0.32 o 
   0   0  12        6.82        6.71      0.43 o 
   1   0  12        2.36        1.71      0.37 o 
   2   0  12        0.04        0.07      0.24 o 
  -5   1  12       27.82       24.05      0.66 o 
  -4   1  12        2.34        1.96      0.38 o 
  -3   1  12       12.00       11.16      0.45 o 
  -2   1  12        8.04        8.32      0.38 o 
  -1   1  12        1.01        0.94      0.26 o 
   0   1  12        8.05        9.21      0.42 o 
   1   1  12        2.16        3.09      0.32 o 
  -4   2  12        1.89        3.36      0.32 o 
  -3   2  12        5.55        4.62      0.34 o 
  -2   2  12        0.46        0.51      0.26 o 
  -1   2  12        2.91        2.45      0.30 o 
   0   2  12       13.48       14.84      0.51 o 
  -3   3  12        0.31        0.00      0.26 o 
  -2   3  12        1.37        0.73      0.34 o 
  -1  -7  13       14.51       18.19      0.79 o 
   0  -7  13       47.45       49.69      1.23 o 
  -3  -6  13        0.91        1.53      0.55 o 
  -2  -6  13      170.88      179.79      4.93 o 
  -1  -6  13        2.65        2.19      0.41 o 
   0  -6  13        7.83        7.22      1.05 o 
   1  -6  13       11.54       10.16      0.81 o 
  -3  -5  13       15.84       15.18      0.67 o 
  -2  -5  13       56.94       53.06      1.25 o 
  -1  -5  13      120.82      124.00      2.16 o 
   0  -5  13        0.66        0.00      0.33 o 
   1  -5  13        1.34        0.29      0.57 o 
  -4  -4  13       19.38       22.13      0.88 o 
  -3  -4  13       18.48       19.81      0.65 o 
  -2  -4  13        0.61        0.73      0.35 o 
  -1  -4  13       47.62       43.88      1.12 o 
   0  -4  13      211.84      206.11      3.07 o 
   1  -4  13      106.81      115.18      2.00 o 
  -4  -3  13       32.69       34.09      0.94 o 
  -3  -3  13       58.61       54.90      1.20 o 
  -2  -3  13      158.83      147.03      2.51 o 
  -1  -3  13       18.52       20.74      0.57 o 
   0  -3  13        5.40        6.07      0.49 o 
   1  -3  13       42.87       37.76      1.04 o 
  -4  -2  13        5.75        5.11      0.46 o 
  -3  -2  13       74.10       77.16      1.48 o 
  -2  -2  13       32.54       31.91      0.78 o 
  -1  -2  13       38.96       41.89      0.89 o 
   0  -2  13       26.20       27.59      0.71 o 
   1  -2  13       35.40       37.90      1.01 o 
  -4  -1  13        0.23        0.67      0.33 o 
  -3  -1  13        9.04        8.88      0.42 o 
  -2  -1  13        3.90        3.40      0.32 o 
  -1  -1  13        5.52        6.11      0.40 o 
   0  -1  13        3.73        3.86      0.45 o 
   1  -1  13        0.18        0.00      0.22 o 
  -4   0  13       11.63       11.07      0.46 o 
  -3   0  13        1.10        0.68      0.26 o 
  -2   0  13       17.04       19.60      0.56 o 
  -1   0  13        0.63        0.26      0.26 o 
   0   0  13       12.53       14.04      0.55 o 
  -3   1  13        6.36        6.87      0.39 o 
  -2   1  13        4.78        5.08      0.38 o 
  -1   1  13        4.63        4.76      0.37 o 
  -2  -4  14        0.08        0.00      0.43 o 
  -1  -4  14       30.21       30.31      1.03 o 
  -2  -3  14       17.22       16.46      0.99 o 
  -1  -3  14        0.31        0.43      0.40 o 
  -2  -2  14       13.24       13.81      0.66 o 
  -1  -2  14       22.96       25.77      0.73 o 
                                                 
